# Supplementary material for: Whole Genome and Transcriptome Sequencing of a B3 Thymoma
Source: PLoS One. 2013 Apr 5;8(4):e60572. doi: 10.1371/journal.pone.0060572 (PMC3618227; doi:10.1371/journal.pone.0060572)
Supplement: Table S1 — (XLS) [file pone.0060572.s001.xls]

## Sheet: genes.fpkm_tracking
Table S1 Cufflinks results of the B3 thymoma patient
Ensembl version	Gene symbol	Gene coordinates	FPKM value	FPKM confidence intreval lower value	FPKM confidence intreval lower value	FPKM status
ENSG00000198938	MT-CO3	MT:9206-9990	1577.23	1567.84	1586.61	OK
ENSG00000210082	J01415.4	MT:1670-3229	1394.61	1388.78	1400.43	OK
ENSG00000198804	MT-CO1	MT:5903-7445	1391.66	1385.81	1397.52	OK
ENSG00000198712	MT-CO2	MT:7585-8269	1266.27	1257.05	1275.48	OK
ENSG00000198886	MT-ND4	MT:10759-12137	1186.53	1180.76	1192.29	OK
ENSG00000198899	MT-ATP6	MT:8526-9207	1113.11	1104.45	1121.78	OK
ENSG00000228253	J01415.25	MT:8365-8572	1079.99	1049.68	1110.3	OK
ENSG00000198727	MT-CYB	MT:14746-15887	923.214	917.533	928.896	OK
ENSG00000198888	MT-ND1	MT:3306-4262	916.318	910.014	922.622	OK
ENSG00000198763	MT-ND2	MT:4469-5511	829.336	823.648	835.024	OK
ENSG00000198840	MT-ND3	MT:10058-10404	782.675	769.978	795.371	OK
ENSG00000166710	B2M	15:45003674-45010359	751.676	744.503	758.85	OK
ENSG00000165949	IFI27	14:94577078-94583033	740.201	731.67	748.731	OK
ENSG00000106211	HSPB1	7:75931860-75933612	698.386	692.308	704.464	OK
ENSG00000212907	MT-ND4L	MT:10469-10766	690.09	675.971	704.209	OK
ENSG00000136943	CTSL2	9:99794939-99801925	658.863	653.588	664.138	OK
ENSG00000211459	J01415.24	MT:647-1601	633.728	628.479	638.978	OK
ENSG00000126709	IFI6	1:27992571-27998729	620.88	614.523	627.236	OK
ENSG00000171345	KRT19	17:39679868-39684560	612.173	606.979	617.367	OK
ENSG00000005022	SLC25A5	X:118602362-118605282	603.746	598.882	608.611	OK
ENSG00000142676	RPL11	1:24018268-24022915	574.906	568.174	581.638	OK
ENSG00000198695	MT-ND6	MT:14148-14673	569.57	562.08	577.06	OK
ENSG00000170315	UBB	17:16284112-16286054	569.393	563.029	575.756	OK
ENSG00000131142	CCL25	19:8117650-8127534	559.859	553.929	565.788	OK
ENSG00000229615	AC111200.1	2:87089022-87092827	533.825	0	1601.48	OK
ENSG00000149925	ALDOA	16:30064443-30081741	507.284	503.632	510.936	OK
ENSG00000130255	RPL36	19:5690271-5691674	507.1	498.041	516.158	OK
ENSG00000136942	RPL35	9:127620158-127624260	506.836	498.781	514.89	OK
ENSG00000137154	RPS6	9:19375712-19380252	481.742	476.227	487.257	OK
ENSG00000143320	CRABP2	1:156669397-156675608	471.868	466.419	477.317	OK
ENSG00000108298	RPL19	17:37356535-37360980	469.317	463.96	474.675	OK
ENSG00000142534	RPS11	19:49999633-50002944	468.546	462.463	474.628	OK
ENSG00000172724	CCL19	9:34689563-34691274	447.025	441.445	452.604	OK
ENSG00000164587	RPS14	5:149822752-149829319	428.488	421.758	435.219	OK
ENSG00000101439	CST3	20:23608533-23619110	417.256	412.722	421.79	OK
ENSG00000187608	ISG15	1:948802-949920	414.365	409.231	419.499	OK
ENSG00000105193	RPS16	19:39923851-39926618	408.855	402.935	414.775	OK
ENSG00000115268	RPS15	19:1438362-1440492	407.94	401.657	414.223	OK
ENSG00000131469	RPL27	17:41150445-41154956	398.802	392.016	405.588	OK
ENSG00000174444	RPL4	15:66790800-66797221	391.452	386.985	395.919	OK
ENSG00000008988	RPS20	8:56979853-56987069	385.775	379.871	391.679	OK
ENSG00000184009	ACTG1	17:79476998-79479827	381.383	378.663	384.102	OK
ENSG00000198786	MT-ND5	MT:12336-14148	380.578	377.783	383.374	OK
ENSG00000126432	PRDX5	11:64085559-64089283	379.424	374.963	383.885	OK
ENSG00000250978	RP11-357D18.1	5:66759636-66771420	379.169	374.018	384.321	OK
ENSG00000131143	COX4I1	16:85833289-85840608	362.164	357.351	366.978	OK
ENSG00000087086	FTL	19:49468565-49470135	362.094	357.798	366.389	OK
ENSG00000125691	RPL23	17:37004117-37010064	353.771	346.137	361.405	OK
ENSG00000167658	EEF2	19:3972315-3985461	352.867	350.876	354.859	OK
ENSG00000161970	RPL26	17:8280837-8286568	346.185	340.775	351.595	OK
ENSG00000083845	RPS5	19:58898635-58906170	331.581	327.11	336.052	OK
ENSG00000142089	IFITM3	11:319668-321340	329.932	323.477	336.388	OK
ENSG00000125813	PAX1	20:21686296-21696620	320.419	317.883	322.954	OK
ENSG00000186468	RPS23	5:81569176-81574396	318.439	310.935	325.944	OK
ENSG00000128524	ATP6V1F	7:128502879-128505898	313.05	308.525	317.576	OK
ENSG00000185650	ZFP36L1	14:69254374-69261453	309.702	307.77	311.635	OK
ENSG00000213741	RPS29	14:50043389-50053094	305.975	296.394	315.556	OK
ENSG00000164919	COX6C	8:100885427-100906290	300.981	293.581	308.382	OK
ENSG00000198755	RPL10A	6:35436184-35438562	298.631	294.079	303.184	OK
ENSG00000136156	ITM2B	13:48807293-48837063	297.582	295.12	300.045	OK
ENSG00000115457	IGFBP2	2:217497550-217529159	297.293	293.167	301.419	OK
ENSG00000108679	LGALS3BP	17:76967337-76976061	296.056	293.868	298.243	OK
ENSG00000130303	BST2	19:17502081-17516457	292.753	289.058	296.448	OK
ENSG00000130770	ATPIF1	1:28562619-28573417	290.54	284.735	296.345	OK
ENSG00000107223	EDF1	9:139756570-139760738	282.589	277.812	287.366	OK
ENSG00000163191	S100A11	1:152004981-152020383	273.697	268.963	278.431	OK
ENSG00000169100	SLC25A6	X:1505044-1511626	273.062	269.939	276.184	OK
ENSG00000227097	RP11-742N3.1	11:82400570-82400944	270.59	263.655	277.524	OK
ENSG00000197958	RPL12	9:130209952-130213684	269.636	264.878	274.393	OK
ENSG00000100097	LGALS1	22:38071614-38075813	264.606	259.325	269.888	OK
ENSG00000145592	RPL37	5:40825363-40835437	263.959	257.352	270.567	OK
ENSG00000105372	RPS19	19:42363987-42375482	262.803	259.159	266.447	OK
ENSG00000126267	COX6B1	19:36139124-36149686	262.202	257.065	267.34	OK
ENSG00000159377	PSMB4	1:151372009-151374420	261.483	257.813	265.154	OK
ENSG00000216490	IFI30	19:18284578-18288927	257.131	253.945	260.317	OK
ENSG00000142168	SOD1	21:33031934-33041244	252.979	248.211	257.748	OK
ENSG00000168653	NDUFS5	1:39491989-39500308	252.179	246.605	257.753	OK
ENSG00000187193	MT1X	16:56716335-56718108	245.743	240.172	251.315	OK
ENSG00000104964	AES	19:3052907-3062964	240.503	238.059	242.948	OK
ENSG00000173812	EIF1	17:39845136-39848920	239.044	235.384	242.704	OK
ENSG00000167468	GPX4	19:1103935-1106786	232.683	229.421	235.946	OK
ENSG00000173660	UQCRH	1:46769302-46782448	231.3	226.622	235.978	OK
ENSG00000179218	CALR	19:13049413-13055304	222.597	220.309	224.886	OK
ENSG00000165502	RPL36AL	14:50085406-50087361	222.496	217.875	227.116	OK
ENSG00000108654	DDX5	17:62494373-62502484	221.466	219.101	223.832	OK
ENSG00000184076	UQCR10	22:30163351-30166402	217.222	211.349	223.094	OK
ENSG00000099622	CIRBP	19:1269266-1274806	217.202	214.558	219.845	OK
ENSG00000135940	COX5B	2:98262502-98264846	217.042	213.163	220.92	OK
ENSG00000108518	PFN1	17:4848946-4852309	215.468	212.917	218.02	OK
ENSG00000119632	IFI27L2	14:94594117-94595957	215.441	210.383	220.498	OK
ENSG00000113732	ATP6V0E1	5:172410759-172462448	214.212	209.882	218.541	OK
ENSG00000104904	OAZ1	19:2269519-2273487	214.073	211.344	216.801	OK
ENSG00000089280	FUS	16:31191444-31203127	210.433	207.059	213.807	OK
ENSG00000106153	CHCHD2	7:56169261-56174269	210.362	207.193	213.531	OK
ENSG00000166681	NGFRAP1	X:102631267-102633005	206.555	202.555	210.555	OK
ENSG00000248527	RP5-857K21.10	1:569075-569756	206.128	202.399	209.857	OK
ENSG00000167863	ATP5H	17:73032144-73043074	205.667	200.659	210.675	OK
ENSG00000030582	GRN	17:42422490-42430470	205.16	203.355	206.966	OK
ENSG00000107438	PDLIM1	10:96997328-97050781	203.463	200.782	206.144	OK
ENSG00000182195	LDOC1	X:140269933-140271310	201.566	198.973	204.159	OK
ENSG00000057757	PITHD1	1:24104894-24114722	200.83	198.262	203.399	OK
ENSG00000112306	RPS12	6:133135579-133138703	200.747	196.692	204.801	OK
ENSG00000205542	TMSB4X	X:12993226-12995346	199.935	195.958	203.912	OK
ENSG00000159335	PTMS	12:6874681-6880118	196.329	192.424	200.233	OK
ENSG00000132475	H3F3B	17:73772516-73775860	192.199	190.603	193.796	OK
ENSG00000099624	ATP5D	19:1241748-1244823	190.651	187.119	194.184	OK
ENSG00000204287	HLA-DRA	6:32407618-32412823	189.927	187.511	192.342	OK
ENSG00000221625	AC013283.1	12:98999651-98999738	188.498	0	455.074	OK
ENSG00000167642	SPINT2	19:38755097-38783253	184.736	182.744	186.729	OK
ENSG00000210144	J01415.12	MT:5825-5891	183.481	0	550.442	OK
ENSG00000203950	FAM127B	X:134184961-134186226	182.551	178.599	186.503	OK
ENSG00000179010	MRFAP1	4:6641817-6644472	181.557	179.382	183.731	OK
ENSG00000178982	EIF3K	19:39109721-39127595	181.42	178.311	184.529	OK
ENSG00000126803	HSPA2	14:65002622-65009955	179.888	177.83	181.947	OK
ENSG00000101182	PSMA7	20:60711790-60718496	178.745	175.692	181.799	OK
ENSG00000111678	C12orf57	12:7052140-7055166	178.461	174.157	182.765	OK
ENSG00000215472	RPL17	18:47014857-47018906	178.043	174.152	181.933	OK
ENSG00000105379	ETFB	19:51848409-51869672	177.799	174.911	180.686	OK
ENSG00000099795	NDUFB7	19:14676891-14682886	176.074	172.004	180.143	OK
ENSG00000197903	HIST1H2BK	6:27106072-27114619	174.663	170.696	178.631	OK
ENSG00000080824	HSP90AA1	14:102547072-102606086	174.559	173.19	175.927	OK
ENSG00000231930	AF228730.5	8:7058277-7058379	173.142	0	373.069	OK
ENSG00000166794	PPIB	15:64448010-64455404	173.119	170.577	175.66	OK
ENSG00000100650	SRSF5	14:70233828-70238722	169.846	167.273	172.42	OK
ENSG00000185745	IFIT1	10:91152302-91163745	169.656	167.803	171.509	OK
ENSG00000235174	RP11-398K22.3	6:74082830-74082986	167.715	143.877	191.553	OK
ENSG00000183648	NDUFB1	14:92582469-92588153	166.077	161.184	170.97	OK
ENSG00000176788	BASP1	5:17217668-17276943	164.568	162.764	166.372	OK
ENSG00000134590	FAM127A	X:134166332-134167576	163.806	161.405	166.208	OK
ENSG00000125356	NDUFA1	X:119005449-119010625	163.77	160.7	166.841	OK
ENSG00000135069	PSAT1	9:80912042-80945009	163.265	161.582	164.949	OK
ENSG00000105373	GLTSCR2	19:48248792-48260323	163.147	160.767	165.527	OK
ENSG00000161281	COX7A1	19:36641823-36643771	162.339	157.408	167.271	OK
ENSG00000177954	RPS27	1:153963234-153964626	161.948	156.152	167.744	OK
ENSG00000100823	APEX1	14:20923353-20925933	161.134	158.656	163.612	OK
ENSG00000126247	CAPNS1	19:36630917-36641254	159.472	157.441	161.503	OK
ENSG00000198931	APRT	16:88875876-88878342	159.068	155.777	162.36	OK
ENSG00000168159	RNF187	1:228674761-228683467	159.026	154.753	163.3	OK
ENSG00000159388	BTG2	1:203274618-203278730	158.945	157.446	160.444	OK
ENSG00000071859	FAM50A	X:153672472-153679002	158.622	155.776	161.467	OK
ENSG00000065978	YBX1	1:43148097-43168023	158.222	155.784	160.661	OK
ENSG00000108107	RPL28	19:55897299-55903449	156.405	151.495	161.315	OK
ENSG00000179091	CYC1	8:145149929-145152428	155.725	153.336	158.113	OK
ENSG00000170296	GABARAP	17:7143332-7145772	155.702	153.557	157.846	OK
ENSG00000119917	IFIT3	10:91087650-91100728	155.678	154.053	157.302	OK
ENSG00000140319	SRP14	15:40327890-40331389	154.469	152.126	156.811	OK
ENSG00000196230	TUBB	6:30687977-30693203	153.735	151.49	155.98	OK
ENSG00000103363	TCEB2	16:2821414-2827278	153.204	149.251	157.156	OK
ENSG00000088986	DYNLL1	12:120907652-120936296	152.823	149.411	156.235	OK
ENSG00000187837	HIST1H1C	6:26055967-26056699	152.236	149.185	155.288	OK
ENSG00000130005	GAMT	19:1397088-1401552	151.901	149.427	154.374	OK
ENSG00000117592	PRDX6	1:173446404-173457946	151.419	149.139	153.7	OK
ENSG00000105894	PTN	7:136912087-137028611	150.938	149.049	152.827	OK
ENSG00000062038	CDH3	16:68678150-68732971	150.251	148.738	151.763	OK
ENSG00000152137	HSPB8	12:119616446-119658936	150.139	148.497	151.78	OK
ENSG00000188060	RAB42	1:28918711-28921955	149.012	146.781	151.242	OK
ENSG00000188643	S100A16	1:153579361-153585644	147.343	144.566	150.121	OK
ENSG00000176046	NUPR1	16:28548605-28550495	147.2	144.438	149.961	OK
ENSG00000173253	DMRT2	9:1050353-1057552	147.041	144.948	149.135	OK
ENSG00000125743	SNRPD2	19:46190712-46195443	146.729	143.656	149.802	OK
ENSG00000175793	SFN	1:27189632-27190947	145.024	142.948	147.1	OK
ENSG00000148834	GSTO1	10:105995113-106027217	144.696	141.827	147.565	OK
ENSG00000068697	LAPTM4A	2:20232410-20251789	144.074	141.906	146.242	OK
ENSG00000255302	EID1	15:49170297-49172190	142.202	140.534	143.87	OK
ENSG00000198807	PAX9	14:37126772-37147007	140.102	138.356	141.848	OK
ENSG00000119655	NPC2	14:74942894-74960084	139.951	137.38	142.521	OK
ENSG00000158710	TAGLN2	1:159887896-159895522	137.866	135.729	140.002	OK
ENSG00000185883	ATP6V0C	16:2563870-2570219	137.023	134.872	139.174	OK
ENSG00000105640	RPL18A	19:17970729-17974962	135.883	132.638	139.127	OK
ENSG00000101608	MYL12A	18:3247527-3256234	135.156	132.339	137.973	OK
ENSG00000143742	SRP9	1:225965530-225978168	134.827	132.589	137.065	OK
ENSG00000143753	DEGS1	1:224363457-224381143	134.578	132.663	136.493	OK
ENSG00000166220	C10orf27	10:72530994-72545157	133.672	130.81	136.535	OK
ENSG00000130724	CHMP2A	19:59062933-59066486	133.033	130.55	135.515	OK
ENSG00000165678	GHITM	10:85899195-85913311	132.838	131.095	134.581	OK
ENSG00000188612	SUMO2	17:73163824-73179098	132.655	130.409	134.9	OK
ENSG00000105701	FKBP8	19:18642567-18654383	132.181	130.201	134.161	OK
ENSG00000140990	NDUFB10	16:2009518-2011976	132.11	128.993	135.227	OK
ENSG00000129538	RNASE1	14:21269386-21271363	132.067	128.877	135.256	OK
ENSG00000108294	PSMB3	17:36909002-36920483	131.244	128.476	134.012	OK
ENSG00000168209	DDIT4	10:74033677-74035794	130.685	128.765	132.605	OK
ENSG00000120053	GOT1	10:101156626-101190393	130.368	128.204	132.532	OK
ENSG00000118640	VAMP8	2:85788684-85809154	129.16	125.923	132.397	OK
ENSG00000104725	NEFL	8:24808467-24814624	128.961	127.91	130.012	OK
ENSG00000123144	C19orf43	19:12841454-12845529	128.565	126.128	131.002	OK
ENSG00000136938	ANP32B	9:100745637-100778225	128.44	126.044	130.835	OK
ENSG00000087077	TRIP6	7:100464759-100471076	128.385	126.192	130.577	OK
ENSG00000100836	PABPN1	14:23790497-23795394	127.863	126.209	129.517	OK
ENSG00000119421	NDUFA8	9:124894744-124922098	127.656	125.11	130.202	OK
ENSG00000111786	SRSF9	12:120899470-120907596	127.525	125.429	129.621	OK
ENSG00000052344	PRSS8	16:31142753-31147151	126.099	124.549	127.65	OK
ENSG00000140391	TSPAN3	15:77336358-77363570	126.061	123.98	128.142	OK
ENSG00000159352	PSMD4	1:151227178-151239955	125.421	122.841	128.001	OK
ENSG00000156587	UBE2L6	11:57319128-57335757	125.206	122.753	127.658	OK
ENSG00000161960	EIF4A1	17:7476023-7482324	125.198	123.563	126.834	OK
ENSG00000182165	TP53TG1	7:86954540-86974831	125.082	121.504	128.66	OK
ENSG00000183779	ZNF703	8:37553268-37557537	123.995	122.847	125.144	OK
ENSG00000062582	MRPS24	7:43906156-43909492	123.556	120.274	126.837	OK
ENSG00000249721	RP11-83M16.4	5:66988639-66989028	122.858	118.374	127.342	OK
ENSG00000128272	ATF4	22:39915699-39918691	122.601	120.716	124.487	OK
ENSG00000129562	DAD1	14:23033804-23058175	122.406	119.565	125.247	OK
ENSG00000183048	SLC25A10	17:79670403-79688041	122.058	119.443	124.672	OK
ENSG00000103145	HCFC1R1	16:3072625-3074287	121.369	118.404	124.333	OK
ENSG00000174307	PHLDA3	1:201434619-201438365	121.171	119.304	123.039	OK
ENSG00000189060	H1F0	22:38201113-38203442	119.859	118.326	121.392	OK
ENSG00000106803	SEC61B	9:101984345-101992897	119.855	116.509	123.202	OK
ENSG00000164104	HMGB2	4:174252845-174256276	119.437	116.959	121.915	OK
ENSG00000155959	VBP1	X:154425283-154468098	119.112	117.091	121.134	OK
ENSG00000104823	ECH1	19:39306067-39322497	118.4	116.479	120.322	OK
ENSG00000185359	HGS	17:79651019-79669145	118.321	117.088	119.553	OK
ENSG00000100632	ERH	14:69846839-69865021	117.802	115.273	120.331	OK
ENSG00000149115	TNKS1BP1	11:57067111-57092426	116.827	114.905	118.75	OK
ENSG00000156411	C14orf2	14:104378625-104387903	116.822	113.91	119.734	OK
ENSG00000173486	FKBP2	11:64008474-64011604	115.969	112.427	119.511	OK
ENSG00000165672	PRDX3	10:120927214-120938345	115.688	113.897	117.48	OK
ENSG00000150048	CLEC1A	12:10222152-10264226	115.483	113.497	117.469	OK
ENSG00000112378	PERP	6:138411922-138428648	115.376	113.909	116.842	OK
ENSG00000132432	SEC61G	7:54819942-54827667	115.023	110.989	119.057	OK
ENSG00000142507	PSMB6	17:4699438-4701798	114.939	112.539	117.34	OK
ENSG00000178913	TAF7	5:140698056-140700330	114.884	113.528	116.239	OK
ENSG00000125971	DYNLRB1	20:33104213-33128762	114.691	111.878	117.504	OK
ENSG00000108950	FAM20A	17:66531257-66597095	114.604	113.346	115.862	OK
ENSG00000104852	SNRNP70	19:49588464-49611869	113.943	111.911	115.975	OK
ENSG00000250669	RP11-83M16.3	5:66985860-66986265	113.788	109.63	117.946	OK
ENSG00000178741	COX5A	15:75212131-75230509	113.636	111.763	115.508	OK
ENSG00000122378	C10orf58	10:82167584-82192753	113.585	111.705	115.466	OK
ENSG00000179085	DPM3	1:155112366-155113071	113.169	108.697	117.641	OK
ENSG00000089063	C20orf30	20:5080485-5093749	112.01	110.077	113.943	OK
ENSG00000184990	SIVA1	14:105219469-105225990	111.53	108.924	114.135	OK
ENSG00000102241	HTATSF1	X:135579237-135594505	110.955	109.665	112.245	OK
ENSG00000196126	HLA-DRB1	6:32546545-32557625	110.895	109.01	112.779	OK
ENSG00000169021	UQCRFS1	19:29698166-29704136	110.818	108.93	112.706	OK
ENSG00000105220	GPI	19:34855644-34893318	110.565	109.603	111.527	OK
ENSG00000136888	ATP6V1G1	9:117350025-117360653	110.104	108.014	112.194	OK
ENSG00000106605	BLVRA	7:43798278-43846939	109.631	107.046	112.216	OK
ENSG00000169738	DCXR	17:79993756-79995573	109.301	106.918	111.684	OK
ENSG00000132646	PCNA	20:5095598-5107272	109.023	107.016	111.03	OK
ENSG00000170043	TRAPPC1	17:7833662-7835317	108.364	105.793	110.935	OK
ENSG00000108946	PRKAR1A	17:66508109-66528908	107.527	106.278	108.776	OK
ENSG00000125534	PPDPF	20:62152076-62153559	107.033	103.668	110.399	OK
ENSG00000132002	DNAJB1	19:14625581-14640049	106.192	104.871	107.512	OK
ENSG00000077721	UBE2A	X:118708500-118718381	105.75	104.094	107.405	OK
ENSG00000174886	NDUFA11	19:5892927-5904025	105.199	102.785	107.612	OK
ENSG00000087191	PSMC5	17:61904809-61909386	104.734	102.822	106.646	OK
ENSG00000134308	YWHAQ	2:9724100-9771143	104.614	102.93	106.297	OK
ENSG00000100644	HIF1A	14:62162230-62214976	104.608	103.406	105.811	OK
ENSG00000168264	IRF2BP2	1:234740014-234745271	104.474	102.787	106.161	OK
ENSG00000072506	HSD17B10	X:53458205-53461320	104.415	102.161	106.669	OK
ENSG00000151729	SLC25A4	4:186064394-186068434	104.009	102.218	105.799	OK
ENSG00000196976	LAGE3	X:153706027-153707596	103.904	101.699	106.108	OK
ENSG00000044574	HSPA5	9:127997131-128003622	102.775	101.669	103.881	OK
ENSG00000248560	CTB-14A14.2	5:180541105-180542674	102.704	101.129	104.278	OK
ENSG00000143621	ILF2	1:153634511-153643524	102.686	100.922	104.451	OK
ENSG00000119900	OGFRL1	6:71998505-72011973	102.636	101.093	104.179	OK
ENSG00000233276	GPX1	3:49394608-49396033	102.456	100.508	104.403	OK
ENSG00000108639	SYNGR2	17:76164670-76169009	102.448	100.942	103.954	OK
ENSG00000104824	HNRNPL	19:39327028-39342987	102.156	100.536	103.776	OK
ENSG00000185215	TNFAIP2	14:103592663-103603776	101.934	100.565	103.304	OK
ENSG00000034713	GABARAPL2	16:75600248-75611779	100.665	98.6355	102.695	OK
ENSG00000213928	IRF9	14:24630261-24635774	100.555	99.0925	102.018	OK
ENSG00000112081	SRSF3	6:36562144-36571209	100.538	99.0451	102.031	OK
ENSG00000198258	UBL5	19:9938567-9940797	100.194	97.024	103.363	OK
ENSG00000175756	AURKAIP1	1:1309109-1310875	100.117	97.388	102.846	OK
ENSG00000229117	RPL41	12:56510369-56511727	100.059	96.9742	103.144	OK
ENSG00000178952	TUFM	16:28853731-28857729	99.702	98.3731	101.031	OK
ENSG00000164258	NDUFS4	5:52856462-52979168	99.5755	96.8118	102.339	OK
ENSG00000126778	SIX1	14:61111414-61116180	99.5	98.3536	100.646	OK
ENSG00000099783	HNRNPM	19:8509650-8553885	99.4946	98.0536	100.936	OK
ENSG00000108826	MRPL27	17:48445217-48450575	99.2158	96.4151	102.017	OK
ENSG00000105583	C19orf56	19:12778880-12780465	99.1761	96.9609	101.391	OK
ENSG00000076716	GPC4	X:132434130-132549518	99.024	97.7245	100.323	OK
ENSG00000092010	PSME1	14:24605366-24608176	98.7146	96.6227	100.807	OK
ENSG00000182718	ANXA2	15:60639332-60690185	98.6516	96.9724	100.331	OK
ENSG00000089199	CHGB	20:5892075-5906007	98.5857	97.3947	99.7767	OK
ENSG00000132698	RAB25	1:156030950-156040295	98.5457	96.1563	100.935	OK
ENSG00000198918	RPL39	X:118920466-118925606	98.1033	93.8137	102.393	OK
ENSG00000177494	ZBED2	3:111311746-111314290	97.7341	96.4949	98.9733	OK
ENSG00000131669	NINJ1	9:95883770-95896570	97.5984	95.6556	99.5412	OK
ENSG00000088682	COQ9	16:57481401-57495178	97.3936	95.8851	98.9022	OK
ENSG00000197180	BX936347.1	X:153656536-153656795	97.1973	90.877	103.518	OK
ENSG00000129009	ISLR	15:74466011-74469213	97.1526	95.6389	98.6663	OK
ENSG00000159189	C1QC	1:22970122-22974603	96.1177	94.1215	98.1139	OK
ENSG00000116586	LAMTOR2	1:156024542-156028301	96.0801	93.277	98.8832	OK
ENSG00000105518	TMEM205	19:11453451-11456981	96.0043	93.7059	98.3027	OK
ENSG00000234664	HMGN2P5	15:30022916-30023189	95.4608	89.6269	101.295	OK
ENSG00000105202	FBL	19:40325093-40337054	95.4121	93.6072	97.217	OK
ENSG00000159720	ATP6V0D1	16:67471921-67515140	95.4008	93.9513	96.8504	OK
ENSG00000173511	VEGFB	11:64002009-64006259	95.3451	92.8176	97.8727	OK
ENSG00000101474	C20orf3	20:24943560-24973615	94.8249	93.2805	96.3692	OK
ENSG00000041357	PSMA4	15:78832746-78841604	94.743	92.7616	96.7244	OK
ENSG00000089737	DDX24	14:94517268-94547558	94.6974	93.306	96.0887	OK
ENSG00000140740	UQCRC2	16:21963980-21994981	94.6573	93.5167	95.798	OK
ENSG00000051128	HOMER3	19:19040009-19052041	94.3709	92.4824	96.2594	OK
ENSG00000004779	NDUFAB1	16:23592322-23607677	93.8976	91.4625	96.3327	OK
ENSG00000168894	RNF181	2:85822847-85824736	93.695	90.6105	96.7795	OK
ENSG00000031698	SARS	1:109756539-109780791	93.5597	92.0763	95.0431	OK
ENSG00000141522	ARHGDIA	17:79825597-79829282	93.2289	91.7772	94.6805	OK
ENSG00000172115	CYCS	7:25159709-25164980	93.1079	90.9311	95.2847	OK
ENSG00000053371	AKR7A2	1:19630458-19638640	93.0167	91.3265	94.707	OK
ENSG00000074071	MRPS34	16:1821890-1823156	92.7829	90.7322	94.8335	OK
ENSG00000205502	C2CD4B	15:62455736-62457482	92.65	91.1582	94.1419	OK
ENSG00000127920	GNG11	7:93551010-93555831	92.5135	90.5207	94.5062	OK
ENSG00000182117	NOP10	15:34633913-34635378	92.2816	89.3879	95.1753	OK
ENSG00000121083	DYNLL2	17:56160779-56167618	92.0062	90.4898	93.5226	OK
ENSG00000218175	AC016739.2	2:177065635-177065980	91.6347	87.2773	95.9921	OK
ENSG00000182534	MXRA7	17:74671808-74707087	91.4676	90.0369	92.8983	OK
ENSG00000100348	TXN2	22:36863082-36878077	91.2882	89.1523	93.4242	OK
ENSG00000208038	MIR492	12:95228173-95228289	91.1471	26.6964	155.598	OK
ENSG00000136810	TXN	9:113006090-113018920	91.0886	88.9363	93.2409	OK
ENSG00000171867	PRNP	20:4666881-4682236	90.9661	89.5569	92.3753	OK
ENSG00000105928	DFNA5	7:24737971-24809244	90.683	88.9341	92.4319	OK
ENSG00000127884	ECHS1	10:135175983-135187193	90.6193	89.1652	92.0734	OK
ENSG00000105669	COPE	19:19010322-19030199	90.6185	88.7204	92.5166	OK
ENSG00000082641	NFE2L1	17:46125685-46138906	90.6106	89.6363	91.5849	OK
ENSG00000160075	SSU72	1:1477052-1510249	90.5675	88.9066	92.2283	OK
ENSG00000013306	SLC25A39	17:42396992-42402238	90.5649	88.8495	92.2803	OK
ENSG00000160014	CALM3	19:47104565-47114039	90.4307	88.96	91.9014	OK
ENSG00000004142	POLDIP2	17:26673658-26684545	90.0553	88.6296	91.4809	OK
ENSG00000100567	PSMA3	14:58711548-58738725	90.0274	88.0676	91.9872	OK
ENSG00000152128	TMEM163	2:135213329-135476570	89.7507	88.0327	91.4688	OK
ENSG00000148450	MSRB2	10:23384434-23410942	89.7138	86.8382	92.5895	OK
ENSG00000254999	C3orf10	3:10157275-10168874	89.4131	87.1114	91.7147	OK
ENSG00000132589	FLOT2	17:27206352-27224712	89.3702	88.1698	90.5706	OK
ENSG00000202364	SNORD3A	17:19091328-19091544	89.116	81.0643	97.1677	OK
ENSG00000131171	SH3BGRL	X:80457441-80554046	88.6712	87.2725	90.0699	OK
ENSG00000152795	HNRPDL	4:83343716-83351294	88.5135	86.843	90.1839	OK
ENSG00000173372	C1QA	1:22962998-22966175	88.4772	86.1985	90.7558	OK
ENSG00000173369	C1QB	1:22979254-22988031	88.2801	86.3836	90.1766	OK
ENSG00000165283	STOML2	9:35099887-35103154	88.2056	86.3486	90.0625	OK
ENSG00000158716	DUSP23	1:159750721-159752333	88.1473	85.4321	90.8626	OK
ENSG00000187051	RPS19BP1	22:39925097-39928860	87.8663	85.608	90.1245	OK
ENSG00000100902	PSMA6	14:35747838-35786680	87.7555	85.8447	89.6663	OK
ENSG00000163344	PMVK	1:154897209-154909467	87.7008	86.0646	89.3369	OK
ENSG00000146007	ZMAT2	5:140079746-140086266	87.6737	85.372	89.9754	OK
ENSG00000128463	TMEM85	15:34517199-34522357	87.41	85.3309	89.4892	OK
ENSG00000186847	KRT14	17:39738530-39743173	87.17	85.2702	89.0699	OK
ENSG00000204592	HLA-E	6:30457243-30461982	86.7692	85.6184	87.9201	OK
ENSG00000101856	PGRMC1	X:118370215-118378429	86.387	85.0926	87.6813	OK
ENSG00000103365	GGA2	16:23474862-23521815	86.2619	85.5505	86.9733	OK
ENSG00000179271	GADD45GIP1	19:13064971-13068050	86.2504	83.9763	88.5245	OK
ENSG00000133124	IRS4	X:107975711-107979651	86.1764	85.3009	87.0518	OK
ENSG00000079246	XRCC5	2:216972186-217071026	85.9221	84.6449	87.1994	OK
ENSG00000177733	HNRNPA0	5:137087074-137090039	85.5101	84.4965	86.5237	OK
ENSG00000090013	BLVRB	19:40953692-40971725	85.4183	83.3518	87.4849	OK
ENSG00000140307	GTF2A2	15:59930260-59949740	84.6675	81.5015	87.8336	OK
ENSG00000236552	RPL13AP5	10:98510044-98510675	84.5663	81.9848	87.1477	OK
ENSG00000175602	CCDC85B	11:65657874-65659105	84.3408	82.6991	85.9824	OK
ENSG00000126903	SLC10A3	X:153715644-153719016	84.0869	82.4535	85.7203	OK
ENSG00000197956	S100A6	1:153507074-153508720	83.918	81.3932	86.4427	OK
ENSG00000187145	MRPS21	1:150266288-150281414	83.8131	81.8573	85.769	OK
ENSG00000166123	GPT2	16:46918289-46965201	83.7242	82.8245	84.624	OK
ENSG00000168002	POLR2G	11:62529015-62534182	83.7046	81.3194	86.0898	OK
ENSG00000164967	C9orf23	9:34610482-34612101	83.6432	81.4006	85.8858	OK
ENSG00000170540	ARL6IP1	16:18802990-18812917	83.4375	82.2506	84.6243	OK
ENSG00000134504	KCTD1	18:24034873-24209206	83.3623	81.9069	84.8178	OK
ENSG00000155876	RRAGA	9:19049371-19051019	83.342	81.9624	84.7216	OK
ENSG00000131116	ZNF428	19:44111376-44124014	83.2221	80.2536	86.1905	OK
ENSG00000115128	AC008073.5	2:24290453-24299313	82.9486	80.7682	85.1291	OK
ENSG00000128951	DUT	15:48623620-48635570	82.644	80.8479	84.4401	OK
ENSG00000178980	SEPW1	19:48281841-48287941	82.3992	80.4094	84.3891	OK
ENSG00000166595	FAM96B	16:66965958-66968320	82.3467	80.0153	84.6782	OK
ENSG00000104886	PLEKHJ1	19:2233154-2236319	82.3367	80.6949	83.9786	OK
ENSG00000125944	HNRNPR	1:23630263-23670829	82.3206	80.6013	84.0399	OK
ENSG00000130175	PRKCSH	19:11546268-11561783	82.2972	80.9362	83.6583	OK
ENSG00000105438	KDELR1	19:48885826-48894810	82.1985	80.7836	83.6134	OK
ENSG00000149932	TMEM219	16:29952205-29984373	82.0449	80.2052	83.8847	OK
ENSG00000143545	RAB13	1:153954126-153958834	81.9873	80.3076	83.667	OK
ENSG00000182220	ATP6AP2	X:40440145-40465889	81.7771	80.0791	83.4751	OK
ENSG00000232119	MCTS1	X:119727864-119746334	81.592	79.6157	83.5683	OK
ENSG00000008018	PSMB1	6:170844204-170862429	81.4595	79.497	83.422	OK
ENSG00000246705	H2AFJ	12:14927269-14930936	81.2618	78.2695	84.2541	OK
ENSG00000178449	C12orf62	12:50505761-50559203	81.1563	78.6124	83.7001	OK
ENSG00000145494	NDUFS6	5:1801513-1816719	80.9733	78.88	83.0667	OK
ENSG00000183011	LSMD1	17:7760004-7761172	80.8595	76.6961	85.023	OK
ENSG00000114023	FAM162A	3:122103022-122131181	80.8307	78.3529	83.3085	OK
ENSG00000182004	SNRPE	1:203830730-203839678	80.7812	76.728	84.8344	OK
ENSG00000196704	AMZ2	17:66244144-66253305	80.6905	79.0204	82.3607	OK
ENSG00000157778	PSMG3	7:1606965-1610641	80.4469	78.1449	82.7489	OK
ENSG00000104979	C19orf53	19:13885256-13889582	80.2053	78.2752	82.1355	OK
ENSG00000158604	TMED4	7:44617492-44621886	80.1612	78.716	81.6063	OK
ENSG00000100911	PSME2	14:24612570-24616430	79.9027	78.2709	81.5346	OK
ENSG00000071575	TRIB2	2:12857014-12882860	79.8473	78.6181	81.0766	OK
ENSG00000130332	LSM7	19:2321521-2328614	79.742	76.9103	82.5737	OK
ENSG00000178988	MRFAP1L1	4:6709427-6711607	79.6662	78.183	81.1494	OK
ENSG00000117691	NENF	1:212606228-212619714	79.6567	77.6024	81.711	OK
ENSG00000011304	PTBP1	19:797391-812327	79.4125	78.2477	80.5773	OK
ENSG00000171159	C9orf16	9:130922538-130926207	79.3767	77.0704	81.6831	OK
ENSG00000111335	OAS2	12:113416199-113449528	79.2019	78.2071	80.1967	OK
ENSG00000184602	SNN	16:11762269-11773015	78.9626	78.0442	79.8809	OK
ENSG00000128185	DGCR6L	22:20301798-20307603	78.7518	77.0756	80.4279	OK
ENSG00000244509	APOBEC3C	22:39410087-39414931	78.6327	76.7347	80.5308	OK
ENSG00000091483	FH	1:241660902-241683061	78.628	77.2753	79.9807	OK
ENSG00000119705	C14orf156	14:78174424-78183937	78.5707	75.0185	82.1229	OK
ENSG00000084754	HADHA	2:26413503-26467594	78.3007	77.1598	79.4417	OK
ENSG00000240831	AC112777.1	12:20704357-20704522	78.2284	64.4532	92.0037	OK
ENSG00000143340	FAM163A	1:179712297-179785333	78.2216	77.2422	79.2009	OK
ENSG00000182179	UBA7	3:49842639-49851379	78.2172	76.3173	80.1172	OK
ENSG00000111676	ATN1	12:7033625-7051484	78.1174	76.9175	79.3172	OK
ENSG00000139880	CDH24	14:23516270-23526747	78.0095	76.789	79.2301	OK
ENSG00000176101	SSNA1	9:140083098-140084822	77.8795	75.7095	80.0495	OK
ENSG00000107833	NPM3	10:103541081-103543170	77.7209	74.2917	81.1501	OK
ENSG00000166228	PCBD1	10:72642036-72648541	77.7005	75.7833	79.6176	OK
ENSG00000100906	NFKBIA	14:35870716-35873952	77.679	76.304	79.0539	OK
ENSG00000130312	MRPL34	19:17416476-17417652	77.5906	75.7704	79.4109	OK
ENSG00000167693	NXN	17:702580-883010	77.3767	76.271	78.4823	OK
ENSG00000137547	MRPL15	8:55047769-55060461	77.2609	75.2558	79.266	OK
ENSG00000130520	LSM4	19:18417719-18434001	77.1946	75.5551	78.8341	OK
ENSG00000171421	MRPL36	5:1798499-1801480	77.1041	74.0594	80.1488	OK
ENSG00000196396	PTPN1	20:49126890-49201299	77.0182	76.1402	77.8961	OK
ENSG00000104870	FCGRT	19:50015535-50029685	76.9772	75.5571	78.3973	OK
ENSG00000167774	NDUFA7	19:8376233-8386280	76.9667	74.2532	79.6803	OK
ENSG00000229833	AC008763.1	19:7694670-7696509	76.823	72.7471	80.8989	OK
ENSG00000185787	MORF4L1	15:79102828-79190475	76.7587	75.4647	78.0527	OK
ENSG00000196072	BLOC1S2	10:102033712-102046439	76.5581	74.9225	78.1937	OK
ENSG00000132471	WBP2	17:73841779-73851501	76.1084	74.8597	77.3571	OK
ENSG00000173457	PPP1R14B	11:64011955-64014413	76.0727	74.1315	78.0139	OK
ENSG00000240409	RP5-857K21.14	1:568914-569121	75.9267	67.8897	83.9636	OK
ENSG00000165704	HPRT1	X:133594182-133654543	75.6691	74.1919	77.1462	OK
ENSG00000170144	HNRNPA3	2:178077290-178086111	75.556	74.2334	76.8785	OK
ENSG00000123496	IL13RA2	X:114238537-114254540	75.4547	73.4882	77.4212	OK
ENSG00000171222	SCAND1	20:34541538-34547394	75.1383	73.0919	77.1847	OK
ENSG00000107020	C9orf46	9:5357972-5437878	74.9243	72.9577	76.8909	OK
ENSG00000143553	SNAPIN	1:153631129-153634306	74.9235	72.9785	76.8685	OK
ENSG00000117595	IRF6	1:209959035-209979465	74.6829	73.7589	75.607	OK
ENSG00000123159	GIPC1	19:14588571-14606944	74.3578	72.6844	76.0312	OK
ENSG00000197747	S100A10	1:151955390-151966866	74.1206	71.267	76.9742	OK
ENSG00000095906	NUBP2	16:1832901-1839192	74.0786	72.3134	75.8438	OK
ENSG00000159403	C1R	12:7187512-7245203	74.0221	72.3528	75.6914	OK
ENSG00000134419	RPS15A	16:18792616-18801656	73.9622	72.8557	75.0688	OK
ENSG00000007080	CCDC124	19:18043823-18054793	73.8512	72.0955	75.607	OK
ENSG00000188042	ARL4C	2:235401684-235405697	73.7608	72.7988	74.7229	OK
ENSG00000087302	C14orf166	14:52456192-52471414	73.7181	72.0586	75.3775	OK
ENSG00000171223	JUNB	19:12902309-12904124	73.5979	72.3697	74.8261	OK
ENSG00000105655	ISYNA1	19:18545197-18549111	73.4035	71.9492	74.8577	OK
ENSG00000105677	TMEM147	19:36036531-36038428	73.3868	71.2777	75.4959	OK
ENSG00000232388	RP11-379J5.2	20:18548063-18550207	73.1878	70.0836	76.2921	OK
ENSG00000179262	RAD23A	19:13056653-13064448	73.0323	71.7632	74.3015	OK
ENSG00000140612	SEC11A	15:85212776-85259674	72.8748	71.1253	74.6244	OK
ENSG00000130313	PGLS	19:17622431-17632095	72.8592	71.1633	74.5551	OK
ENSG00000101160	CTSZ	20:57570239-57582302	72.6508	71.2703	74.0313	OK
ENSG00000178573	MAF	16:79627734-79634611	72.6138	71.9003	73.3273	OK
ENSG00000205544	C17orf61	17:7306293-7307456	72.4165	69.5782	75.2549	OK
ENSG00000232533	AC093673.5	7:143076784-143077588	72.4059	70.118	74.6939	OK
ENSG00000182087	C19orf6	19:1009649-1021141	72.1926	71.166	73.2191	OK
ENSG00000132530	XAF1	17:6659155-6678962	72.1875	71.0777	73.2973	OK
ENSG00000121774	KHDRBS1	1:32479429-32526451	72.1489	70.957	73.3407	OK
ENSG00000141030	COPS3	17:17150133-17184607	72.1319	69.735	74.5288	OK
ENSG00000133169	BEX1	X:102317578-102319168	72.1091	70.2245	73.9937	OK
ENSG00000153140	CETN3	5:89688077-89705603	72.0402	69.4688	74.6115	OK
ENSG00000117289	TXNIP	1:145438468-145442635	72.034	70.8587	73.2092	OK
ENSG00000240342	RPS2P5	12:118683876-118684807	71.8777	69.9761	73.7792	OK
ENSG00000170412	GPRC5C	17:72427051-72446719	71.6337	70.1181	73.1494	OK
ENSG00000167671	UBXN6	19:4445005-4457791	71.579	70.1699	72.9881	OK
ENSG00000164897	TMUB1	7:150778166-150780633	71.4868	69.3496	73.624	OK
ENSG00000124098	C20orf108	20:54933970-54943719	71.4601	70.5195	72.4007	OK
ENSG00000198356	ASNA1	19:12848305-12859137	71.4288	69.9523	72.9053	OK
ENSG00000251562	MALAT1	11:65265232-65273940	71.3864	70.5415	72.2314	OK
ENSG00000185236	RAB11B	19:8455204-8469313	71.3327	70.0457	72.6197	OK
ENSG00000171490	RSL1D1	16:11931195-11945442	71.331	70.0616	72.6003	OK
ENSG00000100558	PLEK2	14:67853701-67878828	71.3016	69.9335	72.6697	OK
ENSG00000183978	CCDC56	17:40949652-40950704	71.2558	69.2052	73.3064	OK
ENSG00000168938	PPIC	5:122358944-122372436	71.0443	69.6272	72.4615	OK
ENSG00000180304	OAZ2	15:64979772-64983807	70.9989	69.7448	72.2529	OK
ENSG00000101773	RBBP8	18:20513289-20606449	70.7631	69.6585	71.8677	OK
ENSG00000173726	TOMM20	1:235272650-235292251	70.7348	69.6974	71.7723	OK
ENSG00000106367	AP1S1	7:100797677-100804877	70.6932	68.8501	72.5364	OK
ENSG00000130726	TRIM28	19:59055835-59062082	70.6895	69.7552	71.6239	OK
ENSG00000185222	WBP5	X:102611372-102613397	70.6834	68.8302	72.5365	OK
ENSG00000105185	PDCD5	19:33072095-33078322	70.2365	67.0977	73.3752	OK
ENSG00000186960	C14orf23	14:29241909-29282493	70.0281	67.5016	72.5546	OK
ENSG00000013275	PSMC4	19:40477072-40487351	70.0157	68.6278	71.4036	OK
ENSG00000125901	MRPS26	20:3026590-3028900	69.9377	68.3623	71.5131	OK
ENSG00000205155	PSENEN	19:36236493-36237903	69.7406	67.5355	71.9457	OK
ENSG00000068079	IFI35	17:41158741-41166473	69.6889	67.6903	71.6875	OK
ENSG00000172366	FAM195A	16:691812-698474	69.6322	67.4551	71.8092	OK
ENSG00000155660	PDIA4	7:148700153-148725733	69.5748	68.4385	70.7111	OK
ENSG00000159348	CYB5R1	1:202930996-202936408	69.5654	68.1799	70.9509	OK
ENSG00000158457	TSPAN33	7:128784711-128808671	69.5482	68.1678	70.9286	OK
ENSG00000131174	COX7B	X:77154934-77162870	69.5076	67.286	71.7293	OK
ENSG00000100216	TOMM22	22:39077952-39080818	69.4997	67.8429	71.1566	OK
ENSG00000162734	PEA15	1:160175126-160185166	69.4086	68.2205	70.5968	OK
ENSG00000090861	AARS	16:70286296-70323412	69.3016	68.4457	70.1576	OK
ENSG00000163170	BOLA3	2:74362524-74375121	69.2434	66.4029	72.084	OK
ENSG00000106537	TSPAN13	7:16793159-16824161	69.2317	68.1255	70.3379	OK
ENSG00000125166	GOT2	16:58741034-58768239	69.0747	67.9434	70.2059	OK
ENSG00000081791	KIAA0141	5:141303372-141321612	69.0571	67.2555	70.8587	OK
ENSG00000120217	CD274	9:5450502-5470566	68.8642	67.5396	70.1888	OK
ENSG00000100591	AHSA1	14:77924372-77935807	68.7894	67.402	70.1768	OK
ENSG00000006015	C19orf60	19:18699494-18703146	68.6806	66.6598	70.7013	OK
ENSG00000105698	USF2	19:35759895-35770718	68.5871	67.263	69.9112	OK
ENSG00000252381	AL592188.10	GL000220.1:115008-115124	68.3603	12.5444	124.176	OK
ENSG00000252160	AL592188.7	GL000220.1:158980-159096	68.3603	12.5444	124.176	OK
ENSG00000105364	MRPL4	19:10362639-10370736	68.346	66.7324	69.9595	OK
ENSG00000101421	CHMP4B	20:32399109-32442172	68.3452	67.095	69.5954	OK
ENSG00000070610	GBA2	9:35736862-35749983	68.0105	66.428	69.5929	OK
ENSG00000042753	AP2S1	19:47341422-47354203	67.911	66.1034	69.7185	OK
ENSG00000107821	KAZALD1	10:102820998-102827888	67.9023	66.3264	69.4783	OK
ENSG00000237265	RP11-402P6.9	X:70882844-70885603	67.6784	65.5116	69.8452	OK
ENSG00000149541	B3GAT3	11:62382767-62389647	67.4256	65.7428	69.1085	OK
ENSG00000181029	TRAPPC5	19:7745760-7747748	67.2244	64.9471	69.5018	OK
ENSG00000170892	TSEN34	19:54693788-54697585	67.1038	65.5047	68.7029	OK
ENSG00000245532	NEAT1	11:65190244-65213011	67.0457	65.5706	68.5208	OK
ENSG00000141552	ANAPC11	17:79849598-79858363	67.0289	65.146	68.9118	OK
ENSG00000232573	RPL3P4	14:99439215-99439638	66.9181	63.8509	69.9852	OK
ENSG00000167969	ECI1	16:2289395-2301615	66.8872	65.6033	68.1711	OK
ENSG00000232295	RP11-154D6.1	6:71961060-72037787	66.8857	64.173	69.5983	OK
ENSG00000139182	CLSTN3	12:7282293-7311541	66.7195	65.0515	68.3874	OK
ENSG00000181222	AMAC1L3	17:7384720-7417933	66.6141	65.7195	67.5088	OK
ENSG00000067704	IARS2	1:220267443-220321380	66.6138	65.5221	67.7055	OK
ENSG00000213930	GALT	9:34638129-34651032	66.5914	64.628	68.5548	OK
ENSG00000134440	NARS	18:55267895-55289177	66.4085	65.3971	67.42	OK
ENSG00000106049	HIBADH	7:27565060-27702614	66.3052	64.959	67.6515	OK
ENSG00000100442	FKBP3	14:45584802-45604522	66.2586	64.8712	67.6459	OK
ENSG00000230989	HSBP1	16:83841592-83846594	65.994	64.8572	67.1308	OK
ENSG00000205937	RNPS1	16:2303116-2318379	65.858	64.6237	67.0923	OK
ENSG00000105402	NAPA	19:47990890-48018497	65.7543	64.6029	66.9057	OK
ENSG00000147400	CETN2	X:151995516-151999321	65.6828	64.3644	67.0012	OK
ENSG00000130165	ELOF1	19:11663857-11670051	65.5882	63.9666	67.2097	OK
ENSG00000145919	BOD1	5:173034516-173043663	65.3987	63.8428	66.9545	OK
ENSG00000140365	COMMD4	15:75628231-75634268	65.0009	63.2316	66.7702	OK
ENSG00000202198	RN7SK	6:52860417-52860748	64.9423	61.1106	68.7741	OK
ENSG00000089248	ERP29	12:112451119-112461255	64.9153	63.3812	66.4494	OK
ENSG00000124562	SNRPC	6:34725182-34741571	64.7748	62.3315	67.218	OK
ENSG00000115129	TP53I3	2:24300302-24308731	64.7704	62.7763	66.7645	OK
ENSG00000099341	PSMD8	19:38865175-38874464	64.639	63.3825	65.8956	OK
ENSG00000140374	ETFA	15:76508424-76603810	64.5501	63.1136	65.9865	OK
ENSG00000162385	MAGOH	1:53692563-53704282	64.5445	62.3405	66.7485	OK
ENSG00000107874	CUEDC2	10:104183001-104192418	64.5219	62.8642	66.1797	OK
ENSG00000198744	RP5-857K21.11	1:569755-570302	64.4811	62.0387	66.9235	OK
ENSG00000097021	ACOT7	1:6324332-6454451	64.2777	62.6329	65.9224	OK
ENSG00000108424	KPNB1	17:45726841-45760998	64.2615	63.4564	65.0666	OK
ENSG00000169189	NSMCE1	16:27236315-27280096	64.1875	62.6069	65.768	OK
ENSG00000011600	TYROBP	19:36395311-36399211	64.1163	61.4821	66.7506	OK
ENSG00000115241	PPM1G	2:27604060-27632554	64.0106	62.6158	65.4054	OK
ENSG00000172660	TAF15	17:34136487-34174237	63.9302	62.7571	65.1034	OK
ENSG00000108528	SLC25A11	17:4840424-4843463	63.8557	62.7021	65.0092	OK
ENSG00000166902	MRPL16	11:59573607-59578345	63.7854	62.1796	65.3912	OK
ENSG00000185896	LAMP1	13:113951555-113977987	63.6461	62.4835	64.8087	OK
ENSG00000147383	NSDHL	X:151999510-152038273	63.5216	62.1167	64.9264	OK
ENSG00000134248	HBXIP	1:110943870-110950564	63.3531	61.3045	65.4017	OK
ENSG00000175573	C11orf68	11:65684278-65686588	63.1887	61.6503	64.7271	OK
ENSG00000063241	ISOC2	19:55964344-55973049	63.1054	61.4737	64.737	OK
ENSG00000162552	WNT4	1:22446460-22470462	62.9832	61.4326	64.5337	OK
ENSG00000105323	HNRNPUL1	19:41768390-41813811	62.9813	61.9224	64.0401	OK
ENSG00000161671	C19orf63	19:50979735-50986607	62.9414	61.5893	64.2935	OK
ENSG00000100612	DHRS7	14:60610837-60636577	62.8633	61.4609	64.2657	OK
ENSG00000125652	ALKBH7	19:6372443-6375261	62.7824	61.4293	64.1355	OK
ENSG00000068137	PLEKHH3	17:40819934-40829048	62.6202	61.6498	63.5906	OK
ENSG00000110328	GALNTL4	11:11292422-11643552	62.4291	61.4793	63.379	OK
ENSG00000149136	SSRP1	11:57093458-57103351	62.3759	61.4681	63.2837	OK
ENSG00000091640	SPAG7	17:4862522-4871132	62.2924	60.7159	63.869	OK
ENSG00000231414	AC016700.6	2:70480986-70481142	62.2577	47.6846	76.8308	OK
ENSG00000091542	ALKBH5	17:18086391-18113268	62.008	60.851	63.1649	OK
ENSG00000116898	MRPS15	1:36921318-36930038	61.9554	60.0787	63.8321	OK
ENSG00000065427	KARS	16:75661621-75681577	61.9431	60.7526	63.1335	OK
ENSG00000224677	AC011330.6	15:43941320-43941478	61.8171	47.9071	75.727	OK
ENSG00000182768	NGRN	15:90808890-90816463	61.7192	60.2395	63.199	OK
ENSG00000127540	UQCR11	19:1597153-1605483	61.7102	60.371	63.0493	OK
ENSG00000182154	MRPL41	9:140445650-140447007	61.6888	60.3052	63.0725	OK
ENSG00000100401	RANGAP1	22:41641614-41698963	61.593	60.4718	62.7142	OK
ENSG00000213339	QTRT1	19:10812111-10824113	61.5828	60.1163	63.0492	OK
ENSG00000171298	GAA	17:78075354-78093678	61.3812	60.5786	62.1837	OK
ENSG00000236060	HSPB1P1	9:74622796-74623052	61.3602	56.2557	66.4647	OK
ENSG00000103266	STUB1	16:730275-732753	61.3182	60.0332	62.6032	OK
ENSG00000245410	AC132872.3	17:80200542-80203317	61.3117	60.4141	62.2092	OK
ENSG00000087076	HSD17B14	19:49316278-49339934	61.2957	59.8968	62.6946	OK
ENSG00000134809	TIMM10	11:57295935-57298276	61.2936	58.7826	63.8047	OK
ENSG00000141385	AFG3L2	18:12328942-12377253	61.2681	60.2749	62.2612	OK
ENSG00000143368	SF3B4	1:149895208-149900236	61.2668	60.1312	62.4023	OK
ENSG00000143162	CREG1	1:167498913-167523004	61.2556	60.1794	62.3318	OK
ENSG00000132612	VPS4A	16:69345286-69358945	60.6701	59.6609	61.6793	OK
ENSG00000108465	CDK5RAP3	17:46047899-46059147	60.4987	59.4067	61.5908	OK
ENSG00000211592	IGKC	2:89156673-89157196	60.3874	57.9411	62.8337	OK
ENSG00000142634	EFHD2	1:15736390-15756839	60.3596	59.3843	61.3349	OK
ENSG00000124193	SRSF6	20:42086567-42092245	60.2677	59.3709	61.1645	OK
ENSG00000180964	TCEAL8	X:102507922-102510131	60.2576	58.6206	61.8946	OK
ENSG00000119048	UBE2B	5:133706869-133727683	60.0465	57.5934	62.4995	OK
ENSG00000164096	C4orf3	4:120218206-120225600	59.9845	58.8406	61.1284	OK
ENSG00000205220	PSMB10	16:67968404-67970990	59.9636	58.5707	61.3565	OK
ENSG00000233901	RP11-65J3.1	9:132094578-132121817	59.9212	57.7154	62.1271	OK
ENSG00000100813	ACIN1	14:23527775-23564823	59.8499	58.797	60.9028	OK
ENSG00000112559	MDFI	6:41604619-41621984	59.8064	58.1312	61.4815	OK
ENSG00000070193	FGF10	5:44303645-44389808	59.7528	58.5779	60.9277	OK
ENSG00000172992	DCAKD	17:43100709-43138473	59.7405	58.5114	60.9697	OK
ENSG00000089486	C16orf5	16:4560675-4588816	59.6916	58.8085	60.5746	OK
ENSG00000117614	SYF2	1:25549169-25558993	59.6757	58.1859	61.1656	OK
ENSG00000198816	ZNF358	19:7581003-7585912	59.6047	58.4005	60.8089	OK
ENSG00000099797	TECR	19:14640381-14676791	59.5573	58.094	61.0206	OK
ENSG00000086065	CHMP5	9:33264939-33281977	59.5285	58.2455	60.8115	OK
ENSG00000133134	BEX2	X:102564273-102565974	59.2473	57.3404	61.1543	OK
ENSG00000063244	U2AF2	19:56165415-56186081	58.9724	58.0407	59.9042	OK
ENSG00000113312	TTC1	5:159436119-159492518	58.9398	57.579	60.3006	OK
ENSG00000174917	C19orf70	19:5678432-5680911	58.8025	57.1441	60.4609	OK
ENSG00000126756	UXT	X:47511196-47518560	58.4869	55.93	61.0439	OK
ENSG00000198535	C2CD4A	15:62359175-62363109	58.4742	57.6994	59.2491	OK
ENSG00000185088	RPS27L	15:63445538-63450220	58.4588	55.8018	61.1158	OK
ENSG00000212747	FAM127C	X:134154542-134156559	58.3254	56.4189	60.2319	OK
ENSG00000108523	RNF167	17:4843422-4848518	58.2563	57.196	59.3167	OK
ENSG00000108468	CBX1	17:46147413-46178883	58.1902	57.1406	59.2398	OK
ENSG00000049245	VAMP3	1:7831328-7841492	58.0117	56.5243	59.4991	OK
ENSG00000106615	RHEB	7:151163097-151217206	57.9546	56.2925	59.6166	OK
ENSG00000198157	HMGN5	X:80369199-80457441	57.7689	55.8942	59.6436	OK
ENSG00000201134	Y_RNA	1:151814211-151814313	57.714	0	173.142	OK
ENSG00000197744	CTB-161M19.3	5:118309490-118309817	57.6166	53.9597	61.2734	OK
ENSG00000137288	C6orf125	6:33665344-33679504	57.4104	54.9652	59.8556	OK
ENSG00000221869	CEBPD	8:48649470-48651648	57.2089	55.8428	58.5749	OK
ENSG00000198728	LDB1	10:103867316-103880210	57.1993	56.0204	58.3783	OK
ENSG00000142208	AKT1	14:105235688-105262080	57.1724	56.1157	58.2292	OK
ENSG00000141504	SAT2	17:7529551-7531194	56.9235	55.1049	58.742	OK
ENSG00000163041	H3F3A	1:226249551-226259702	56.8669	55.3945	58.3393	OK
ENSG00000182551	ADI1	2:3501692-3523507	56.7753	55.5956	57.9551	OK
ENSG00000168275	C1orf31	1:234509201-234519795	56.7061	54.5329	58.8792	OK
ENSG00000170027	YWHAG	7:75956115-75988348	56.5833	55.853	57.3136	OK
ENSG00000125148	MT2A	16:56642110-56643409	56.516	54.7423	58.2897	OK
ENSG00000171246	NPTX1	17:78440632-78450404	56.4897	55.8809	57.0985	OK
ENSG00000141551	CSNK1D	17:80202245-80231576	56.4012	55.1661	57.6364	OK
ENSG00000112667	C6orf108	6:43193366-43197222	56.3655	54.2632	58.4679	OK
ENSG00000182704	TSKU	11:76493294-76509198	56.2981	55.2687	57.3276	OK
ENSG00000176165	FOXG1	14:29235049-29238870	56.2929	55.3835	57.2024	OK
ENSG00000174132	FAM174A	5:99871008-99922445	56.2489	54.8126	57.6853	OK
ENSG00000174547	MRPL11	11:66202545-66234209	55.9881	54.0106	57.9656	OK
ENSG00000169976	SF3B5	6:144416017-144416754	55.9294	54.0882	57.7706	OK
ENSG00000161326	DUSP14	17:35849936-35873603	55.7131	54.4695	56.9568	OK
ENSG00000105887	MTPN	7:135611508-135662101	55.6815	54.7629	56.6002	OK
ENSG00000125817	CENPB	20:3764497-3767337	55.4762	53.979	56.9733	OK
ENSG00000117906	RCN2	15:77223959-77242601	55.452	54.1147	56.7893	OK
ENSG00000131779	PEX11B	1:145516251-145523730	55.4487	54.1817	56.7157	OK
ENSG00000162704	ARPC5	1:183592400-183604892	55.4242	54.2345	56.614	OK
ENSG00000172336	POP7	7:100303675-100305118	55.3649	53.4895	57.2404	OK
ENSG00000099385	BCL7C	16:30845372-30905623	55.3432	53.7827	56.9036	OK
ENSG00000160131	VMA21	X:150564986-150577836	55.2832	54.6014	55.9649	OK
ENSG00000182054	IDH2	15:90626276-90645736	55.271	53.8276	56.7144	OK
ENSG00000179604	CDC42EP4	17:71279763-71308143	55.2694	54.4694	56.0694	OK
ENSG00000185033	SEMA4B	15:90728151-90772892	55.2647	54.4465	56.0828	OK
ENSG00000099875	MKNK2	19:2037480-2051243	55.2566	54.4206	56.0927	OK
ENSG00000177971	IMP3	15:75931425-75941047	55.2534	53.687	56.8198	OK
ENSG00000184678	HIST2H2BE	1:149856009-149858232	55.1529	54.2021	56.1037	OK
ENSG00000160813	C7orf47	7:100032904-100034188	55.132	53.0424	57.2217	OK
ENSG00000225663	FAM195B	17:79780292-79791167	55.1286	53.5766	56.6805	OK
ENSG00000155506	LARP1	5:154092461-154197167	55.0795	54.1421	56.0168	OK
ENSG00000102931	ARL2BP	16:57279009-57287547	54.9664	53.9947	55.938	OK
ENSG00000104695	PPP2CB	8:30631972-30671830	54.76	53.0328	56.4872	OK
ENSG00000125868	DSTN	20:17550507-17588887	54.7122	53.5602	55.8642	OK
ENSG00000177383	MAGEF1	3:184428155-184429836	54.693	53.5877	55.7982	OK
ENSG00000149923	PPP4C	16:30087310-30096698	54.4985	53.2776	55.7193	OK
ENSG00000090487	SPG21	15:65255361-65282274	54.4859	53.1422	55.8295	OK
ENSG00000126254	RBM42	19:36119979-36128586	54.4536	53.0942	55.8131	OK
ENSG00000197457	STMN3	20:62271060-62284780	54.1529	53.2153	55.0904	OK
ENSG00000101986	ABCD1	X:152990322-153010216	54.1166	53.3264	54.9068	OK
ENSG00000141543	EIF4A3	17:78109012-78120982	54.1143	53.0339	55.1947	OK
ENSG00000121851	POLR3GL	1:145456235-145470388	54.0612	52.5923	55.5301	OK
ENSG00000246493	SNHG8	4:119199913-119200974	54.0377	51.9938	56.0815	OK
ENSG00000068120	COASY	17:40714091-40718295	53.9606	52.7194	55.2017	OK
ENSG00000143384	MCL1	1:150547031-150552073	53.9555	53.1998	54.7111	OK
ENSG00000221983	UBA52	19:18682613-18688269	53.8808	52.8987	54.8629	OK
ENSG00000250321	RP11-478C6.4	4:336609-336751	53.7209	35.0177	72.4241	OK
ENSG00000104341	LAPTM4B	8:98787284-98865241	53.6626	52.6991	54.6261	OK
ENSG00000235098	RP4-758J18.6	1:1353799-1357149	53.6183	51.9858	55.2507	OK
ENSG00000184205	TSPYL2	X:53111548-53117722	53.5017	52.4947	54.5087	OK
ENSG00000085552	IGSF9	1:159896828-159915394	53.388	52.5721	54.204	OK
ENSG00000130522	JUND	19:18390562-18392432	53.3074	52.2793	54.3355	OK
ENSG00000015532	XYLT2	17:48423452-48440499	53.2864	52.5045	54.0683	OK
ENSG00000103275	UBE2I	16:1359163-1377019	53.2779	51.8865	54.6693	OK
ENSG00000139318	DUSP6	12:89741049-89747048	53.2514	51.8893	54.6134	OK
ENSG00000139684	ESD	13:47345390-47371367	53.2443	51.6574	54.8312	OK
ENSG00000132386	SERPINF1	17:1665252-1680859	53.1755	52.03	54.3211	OK
ENSG00000170606	HSPA4	5:132387653-132442141	53.0913	51.8804	54.3022	OK
ENSG00000114125	RNF7	3:141457045-141466402	52.9658	50.9824	54.9491	OK
ENSG00000090238	YPEL3	16:30103634-30107537	52.9269	51.3163	54.5375	OK
ENSG00000132205	EMILIN2	18:2847027-2914090	52.8642	52.0756	53.6528	OK
ENSG00000177576	C18orf32	18:47008029-47013601	52.8573	51.4884	54.2262	OK
ENSG00000222028	PSMB11	14:23511375-23513269	52.8564	51.8399	53.8729	OK
ENSG00000180817	PPA1	10:71962586-71993667	52.7819	51.5191	54.0447	OK
ENSG00000168303	C7orf11	7:40172341-40174258	52.7418	51.2215	54.2622	OK
ENSG00000166033	HTRA1	10:124221040-124274424	52.7315	51.3077	54.1552	OK
ENSG00000177606	JUN	1:59246464-59249785	52.6641	51.9152	53.413	OK
ENSG00000169957	ZNF768	16:30535324-30538095	52.5627	51.5858	53.5395	OK
ENSG00000070366	SMG6	17:1963132-2207069	52.4167	51.4107	53.4227	OK
ENSG00000162889	MAPKAPK2	1:206858288-206907628	52.3862	51.4392	53.3332	OK
ENSG00000147853	AK3	9:4711154-4742043	52.3719	51.5136	53.2303	OK
ENSG00000166411	IDH3A	15:78441662-78464291	52.2746	51.3433	53.2058	OK
ENSG00000167136	ENDOG	9:131580752-131584956	52.2369	50.9068	53.5669	OK
ENSG00000204220	PFDN6	6:33257078-33266178	52.1781	49.5512	54.805	OK
ENSG00000206341	HLA-H	6:29855349-29858259	51.9831	50.5204	53.4459	OK
ENSG00000172586	CHCHD1	10:75541804-75543410	51.9724	50.2904	53.6543	OK
ENSG00000167900	TK1	17:76170159-76183314	51.9589	50.8586	53.0593	OK
ENSG00000113583	C5orf15	5:133291200-133304478	51.9541	50.9609	52.9472	OK
ENSG00000121552	CSTA	3:122044090-122060819	51.7768	50.0178	53.5359	OK
ENSG00000197976	AKAP17A	X:1710485-1721407	51.7743	50.8416	52.707	OK
ENSG00000145555	MYO10	5:16665394-16936372	51.7635	50.761	52.7659	OK
ENSG00000169727	GPS1	17:80009762-80015346	51.7548	50.5901	52.9195	OK
ENSG00000125445	MRPS7	17:73257748-73262456	51.5249	50.3412	52.7086	OK
ENSG00000224877	C17orf89	17:79213110-79215098	51.4284	49.2855	53.5712	OK
ENSG00000178096	BOLA1	1:149858485-149872351	51.4123	49.5584	53.2661	OK
ENSG00000172590	MRPL52	14:23299091-23304246	51.3772	48.2395	54.5149	OK
ENSG00000115758	ODC1	2:10580093-10588630	51.3714	50.2382	52.5047	OK
ENSG00000175826	CTDNEP1	17:7146909-7155280	51.3683	50.3365	52.4001	OK
ENSG00000147065	MSN	X:64887536-64961791	51.1664	50.491	51.8417	OK
ENSG00000104960	PTOV1	19:50354137-50363990	51.1566	50.1376	52.1756	OK
ENSG00000215030	AC073621.1	17:17286690-17287326	51.0097	49.061	52.9585	OK
ENSG00000173566	NUDT18	8:21964382-21966932	50.9108	49.5698	52.2519	OK
ENSG00000105974	CAV1	7:116164838-116201233	50.6537	49.5769	51.7305	OK
ENSG00000072110	ACTN1	14:69340842-69446083	50.612	49.8613	51.3627	OK
ENSG00000082515	MRPL22	5:154320629-154348971	50.612	48.4719	52.752	OK
ENSG00000131724	IL13RA1	X:117861534-117928502	50.5608	49.8429	51.2786	OK
ENSG00000132613	MTSS1L	16:70695179-70719954	50.5484	49.5334	51.5634	OK
ENSG00000124701	APOBEC2	6:41021042-41032465	50.4267	49.0083	51.845	OK
ENSG00000139168	ZCRB1	12:42705879-42719920	50.4141	48.6699	52.1583	OK
ENSG00000214194	AC073346.2	7:112756772-112758668	50.3444	48.7348	51.954	OK
ENSG00000159202	UBE2Z	17:46985730-47006418	50.3324	49.3187	51.3461	OK
ENSG00000102409	BEX4	X:102470019-102472174	50.2734	48.8695	51.6774	OK
ENSG00000133243	BTBD2	19:1985446-2015702	50.1858	49.3558	51.0159	OK
ENSG00000135617	PRADC1	2:73455133-73460366	50.1745	48.765	51.5839	OK
ENSG00000133398	MED10	5:6371993-6378707	50.1209	48.7511	51.4907	OK
ENSG00000235957	COX7CP1	13:49761614-49761806	50.1189	42.5199	57.7179	OK
ENSG00000165527	ARF6	14:50359809-50361490	50.0425	48.9488	51.1361	OK
ENSG00000219481	NBPF1	1:16888817-16940083	50.0374	48.6414	51.4333	OK
ENSG00000181610	MRPS23	17:55916841-55927399	50.0099	48.4837	51.536	OK
ENSG00000153406	NMRAL1	16:4511694-4524896	49.7867	48.3308	51.2427	OK
ENSG00000121691	CAT	11:34460471-34493609	49.7694	48.5111	51.0277	OK
ENSG00000178464	CTD-2192J16.15	19:12754088-12754733	49.6502	47.7493	51.5511	OK
ENSG00000169515	CCDC8	19:46913628-46916841	49.6206	48.8343	50.4069	OK
ENSG00000178188	SH2B1	16:28858009-28885533	49.5859	48.4721	50.6996	OK
ENSG00000198408	MGEA5	10:103544199-103578696	49.5718	48.5602	50.5833	OK
ENSG00000256148	RP11-809N8.5	11:73221702-73221865	49.4059	38.0714	60.7404	OK
ENSG00000101161	PRPF6	20:62612487-62664453	49.3634	48.601	50.1257	OK
ENSG00000147669	POLR2K	8:101162811-101166230	49.2768	47.8168	50.7369	OK
ENSG00000109101	FOXN1	17:26850958-26865914	49.2595	48.5482	49.9709	OK
ENSG00000123933	MXD4	4:2249158-2264021	49.2539	48.4205	50.0874	OK
ENSG00000166925	TSC22D4	7:100060981-100076902	49.2408	48.1481	50.3335	OK
ENSG00000063245	EPN1	19:56186560-56207132	49.2242	48.2552	50.1931	OK
ENSG00000198618	PPIAP22	21:20230096-20230594	49.2173	46.9182	51.5164	OK
ENSG00000121064	SCPEP1	17:55055467-55084127	49.1469	48.1805	50.1133	OK
ENSG00000100300	TSPO	22:43547519-43559248	49.1291	47.4695	50.7887	OK
ENSG00000143740	SNAP47	1:227916239-227968927	48.9582	47.7017	50.2147	OK
ENSG00000141002	TCF25	16:89939969-89977792	48.8979	47.9502	49.8456	OK
ENSG00000153774	CFDP1	16:75327607-75467383	48.8254	47.6018	50.049	OK
ENSG00000169019	COMMD8	4:47452884-47465736	48.8015	47.6214	49.9816	OK
ENSG00000128245	YWHAH	22:32340446-32353590	48.7514	47.6357	49.8671	OK
ENSG00000182013	PNMAL1	19:46969749-46974820	48.7278	48.0131	49.4424	OK
ENSG00000204272	RP11-622K12.1	X:56755676-56844813	48.6474	45.7442	51.5506	OK
ENSG00000103510	MYST1	16:31127074-31142714	48.5466	47.0825	50.0106	OK
ENSG00000084733	RAB10	2:26256975-26360323	48.4607	47.5346	49.3868	OK
ENSG00000086570	FAT2	5:150883653-150948505	48.4574	47.7999	49.1149	OK
ENSG00000229153	AC092214.10	7:143104905-143220542	48.3862	46.1018	50.6707	OK
ENSG00000198668	CALM1	14:90863326-90874617	48.3219	47.442	49.2017	OK
ENSG00000074696	PTPLAD1	15:65822819-65870693	48.219	47.487	48.9509	OK
ENSG00000189343	AC004448.3	17:19349245-19350169	48.0786	46.3888	49.7684	OK
ENSG00000006327	TNFRSF12A	16:3070312-3072384	47.9138	46.5023	49.3254	OK
ENSG00000127445	PIN1	19:9945998-9960365	47.9125	46.4676	49.3573	OK
ENSG00000173409	ARV1	1:231114726-231136341	47.604	46.2913	48.9168	OK
ENSG00000167775	CD320	19:8367010-8373240	47.5612	46.0994	49.0231	OK
ENSG00000166562	SEC11C	18:56807086-56826068	47.5308	45.9321	49.1294	OK
ENSG00000092820	EZR	6:159186772-159240444	47.4892	46.5896	48.3887	OK
ENSG00000183617	MRPL54	19:3762664-3767562	47.4717	45.5648	49.3786	OK
ENSG00000016082	ISL1	5:50678957-50690564	47.4469	46.3508	48.543	OK
ENSG00000171206	TRIM8	10:104404251-104418164	47.4149	46.4879	48.3419	OK
ENSG00000125351	UPF3B	X:118967984-118986961	47.3576	46.3051	48.41	OK
ENSG00000140983	RHOT2	16:718085-724174	47.3055	46.4862	48.1248	OK
ENSG00000136628	EPRS	1:220141942-220220000	47.2862	46.1956	48.3769	OK
ENSG00000128789	PSMG2	18:12702424-12725739	47.2851	45.8642	48.706	OK
ENSG00000137857	DUOX1	15:45422130-45457774	47.2655	46.6932	47.8378	OK
ENSG00000170348	TMED10	14:75598172-75643349	47.2323	46.6009	47.8636	OK
ENSG00000079999	KEAP1	19:10596795-10614054	47.218	46.2261	48.2099	OK
ENSG00000069329	VPS35	16:46691890-46723104	47.2144	46.3985	48.0302	OK
ENSG00000131408	NR1H2	19:50832948-50886266	47.2003	46.2407	48.1599	OK
ENSG00000169689	STRA13	17:79976578-79980794	47.1662	45.2154	49.117	OK
ENSG00000005007	UPF1	19:18942743-18979038	47.1654	46.6129	47.7179	OK
ENSG00000114902	SPCS1	3:52738970-52742182	47.15	45.4539	48.846	OK
ENSG00000101558	VAPA	18:9913998-9960018	47.1465	45.994	48.299	OK
ENSG00000134757	DSG3	18:29027757-29058665	47.1211	46.5782	47.6639	OK
ENSG00000100711	ZFYVE21	14:104182144-104200004	47.075	45.8425	48.3075	OK
ENSG00000166848	TERF2IP	16:75681634-75691338	46.9137	46.0263	47.8011	OK
ENSG00000174446	SNAPC5	15:66782665-66790146	46.8969	45.1663	48.6275	OK
ENSG00000147155	EBP	X:48379545-48387104	46.8498	44.9217	48.7779	OK
ENSG00000101367	MAPRE1	20:31407698-31438211	46.8376	46.0366	47.6387	OK
ENSG00000105058	FAM32A	19:16296234-16302855	46.7885	45.6754	47.9015	OK
ENSG00000135972	MRPS9	2:105654440-105716418	46.6828	45.4712	47.8944	OK
ENSG00000140395	WDR61	15:78575576-78592136	46.6589	45.52	47.7979	OK
ENSG00000063180	CA11	19:49141271-49149451	46.6415	45.6111	47.6718	OK
ENSG00000189366	ALG1L	3:125648117-125655882	46.5747	44.9893	48.16	OK
ENSG00000225630	RP5-857K21.8	1:565019-566063	46.5327	45.1869	47.8786	OK
ENSG00000236618	AC100748.2	17:1420224-1421389	46.4639	44.3728	48.5549	OK
ENSG00000069849	ATP1B3	3:141594965-141645356	46.4488	44.2826	48.615	OK
ENSG00000127990	SGCE	7:94214541-94285521	46.4194	44.5209	48.318	OK
ENSG00000103485	QPRT	16:29674599-29709325	46.3237	45.2171	47.4302	OK
ENSG00000163956	LRPAP1	4:3508102-3534286	46.316	44.6824	47.9495	OK
ENSG00000225138	CTD-2228K2.7	5:478237-480999	46.314	45.5354	47.0927	OK
ENSG00000106009	BRAT1	7:2577510-2595361	46.3057	45.3932	47.2183	OK
ENSG00000067836	ROGDI	16:4846968-4852951	46.2629	45.2643	47.2615	OK
ENSG00000200913	SNORD46	1:45242161-45242265	46.2338	0	138.701	OK
ENSG00000207359	U6	8:90912948-90913052	46.2338	0	138.701	OK
ENSG00000253982	CTD-2336O2.1	8:1710155-1712668	46.2317	44.2368	48.2266	OK
ENSG00000122490	PQLC1	18:77662419-77711664	46.229	45.162	47.2959	OK
ENSG00000148291	SURF2	9:136223427-136228045	46.2084	44.4692	47.9476	OK
ENSG00000196235	SUPT5H	19:39936185-39967306	46.2025	45.383	47.022	OK
ENSG00000084652	TXLNA	1:32645286-32663886	46.1256	45.4123	46.8388	OK
ENSG00000108010	GLRX3	10:131934662-131982785	46.1243	44.4154	47.8331	OK
ENSG00000183207	RUVBL2	19:49497155-49519182	46.0549	44.9618	47.1481	OK
ENSG00000105700	C19orf50	19:18668571-18680197	46.024	44.8675	47.1805	OK
ENSG00000184564	SLITRK6	13:86366924-86373623	46.0112	45.4014	46.6209	OK
ENSG00000104331	IMPAD1	8:57870491-57906403	45.9798	44.9437	47.0158	OK
ENSG00000119689	DLST	14:75348593-75370450	45.9772	45.1929	46.7614	OK
ENSG00000071655	MBD3	19:1576677-1592710	45.8577	44.9669	46.7486	OK
ENSG00000107672	NSMCE4A	10:123716602-123734732	45.8282	44.062	47.5944	OK
ENSG00000125651	GTF2F1	19:6379579-6393992	45.8065	44.7956	46.8174	OK
ENSG00000102172	SMS	X:21958690-22025798	45.736	44.7428	46.7292	OK
ENSG00000125656	CLPP	19:6361462-6368915	45.6585	44.4015	46.9154	OK
ENSG00000186184	POLR1D	13:28194902-28241548	45.6224	44.1752	47.0696	OK
ENSG00000105176	C19orf2	19:30414550-30506611	45.5296	44.4401	46.6192	OK
ENSG00000166272	C10orf26	10:104503726-104576021	45.4667	44.7121	46.2212	OK
ENSG00000130725	UBE2M	19:59067079-59070343	45.4239	44.3588	46.4891	OK
ENSG00000253719	ATXN7L3B	12:74931550-74935223	45.3928	44.7336	46.0521	OK
ENSG00000198856	OSTC	4:109571739-109588976	45.3914	44.0634	46.7193	OK
ENSG00000159228	CBR1	21:37442238-37445464	45.255	43.9378	46.5722	OK
ENSG00000117791	MOSC2	1:220921566-220958150	45.1998	43.797	46.6025	OK
ENSG00000130829	DUSP9	X:152907945-152916781	45.1812	44.0443	46.3181	OK
ENSG00000232629	HLA-DQB2	6:32723874-32731311	45.0781	43.263	46.8931	OK
ENSG00000213246	SUPT4H1	17:56422538-56429563	45.0751	44.0003	46.1498	OK
ENSG00000170581	STAT2	12:56735383-56754037	45.0415	44.4345	45.6484	OK
ENSG00000122873	CISD1	10:60028817-60049346	45.0062	42.8838	47.1287	OK
ENSG00000189241	TSPYL1	6:116597740-116601066	44.974	44.2817	45.6662	OK
ENSG00000105258	POLR2I	19:36604611-36606206	44.9707	43.49	46.4514	OK
ENSG00000167747	C19orf48	19:51300961-51307974	44.9506	43.8142	46.087	OK
ENSG00000105393	BABAM1	19:17378231-17390162	44.9426	43.5997	46.2854	OK
ENSG00000103502	CDIPT	16:29869677-29875055	44.9281	44.0165	45.8397	OK
ENSG00000131462	TUBG1	17:40761357-40767254	44.9173	43.995	45.8396	OK
ENSG00000103024	NME3	16:1820320-1821710	44.8919	43.5463	46.2376	OK
ENSG00000102226	USP11	X:47092088-47107727	44.8891	43.7912	45.9871	OK
ENSG00000054118	THRAP3	1:36690016-36770958	44.8013	44.0775	45.525	OK
ENSG00000170584	NUDCD2	5:162880493-162887146	44.7689	43.3864	46.1515	OK
ENSG00000139433	GLTP	12:110288958-110318293	44.6277	43.6948	45.5606	OK
ENSG00000172301	C17orf79	17:30178882-30186310	44.3768	42.8913	45.8623	OK
ENSG00000228300	C19orf24	19:1275437-1279227	44.3311	42.4653	46.1969	OK
ENSG00000160633	SAFB	19:5623149-5668488	44.305	43.3617	45.2482	OK
ENSG00000158526	TSR2	X:54466833-54471920	44.2358	43.189	45.2826	OK
ENSG00000141295	SCRN2	17:45915048-45918699	44.1828	43.0269	45.3388	OK
ENSG00000166002	C11orf75	11:93211637-93276674	44.1806	41.8522	46.5091	OK
ENSG00000109046	WSB1	17:25621105-25640657	44.1528	43.3629	44.9427	OK
ENSG00000109062	SLC9A3R1	17:72744762-72765498	44.0889	43.1872	44.9906	OK
ENSG00000124226	RNF114	20:48552944-48570429	44.0401	43.1548	44.9254	OK
ENSG00000089289	IGBP1	X:69353298-69386174	43.9786	42.9665	44.9907	OK
ENSG00000126602	TRAP1	16:3708037-3767565	43.8893	42.9762	44.8024	OK
ENSG00000205250	E2F4	16:67226067-67232821	43.8831	43.0081	44.758	OK
ENSG00000101193	C20orf11	20:61569470-61578019	43.8407	42.6663	45.0152	OK
ENSG00000160714	UBE2Q1	1:154521052-154531504	43.7683	41.8777	45.6589	OK
ENSG00000179051	RCC2	1:17733255-17766220	43.7466	43.0704	44.4228	OK
ENSG00000108691	CCL2	17:32582312-32584222	43.7343	42.0987	45.3698	OK
ENSG00000149418	ST14	11:130029456-130080356	43.7151	43.0161	44.4141	OK
ENSG00000164615	CAMLG	5:134074190-134087847	43.5897	42.2074	44.972	OK
ENSG00000130305	NSUN5	7:72716513-72722864	43.495	42.2291	44.7609	OK
ENSG00000180573	HIST1H2AC	6:26124372-26139336	43.465	42.1796	44.7503	OK
ENSG00000172922	RNASEH2C	11:65482366-65488418	43.3625	41.6314	45.0937	OK
ENSG00000055130	CUL1	7:148395005-148498201	43.3108	42.4343	44.1873	OK
ENSG00000104915	STX10	19:13254902-13261052	43.2878	41.5742	45.0014	OK
ENSG00000006712	PAF1	19:39876274-39881757	43.2667	42.349	44.1844	OK
ENSG00000088247	KHSRP	19:6413120-6424822	43.1764	42.3807	43.9721	OK
ENSG00000099860	GADD45B	19:2476122-2478257	43.1351	42.0345	44.2357	OK
ENSG00000204392	LSM2	6:31765172-31774761	43.0895	41.1683	45.0108	OK
ENSG00000136450	SRSF1	17:56078283-56084707	43.0837	42.5605	43.607	OK
ENSG00000182512	GLRX5	14:96001322-96011055	43.0616	41.8534	44.2698	OK
ENSG00000165025	SYK	9:93564068-93660831	43.056	42.1759	43.9361	OK
ENSG00000185043	CIB1	15:90773206-90777279	43.045	41.881	44.2089	OK
ENSG00000134153	C15orf24	15:34376217-34394149	42.9736	41.6285	44.3186	OK
ENSG00000170430	MGMT	10:131265447-131566271	42.9722	41.9928	43.9517	OK
ENSG00000126067	PSMB2	1:36067184-36107445	42.9721	42.2168	43.7274	OK
ENSG00000018610	CXorf56	X:118672111-118699397	42.9546	41.9449	43.9643	OK
ENSG00000103018	CYB5B	16:69458427-69500169	42.9238	41.8213	44.0262	OK
ENSG00000134762	DSC3	18:28570051-28622781	42.8952	42.3369	43.4536	OK
ENSG00000077312	SNRPA	19:41256758-41271296	42.886	41.6452	44.1267	OK
ENSG00000130204	TOMM40	19:45394476-45406935	42.8688	41.6952	44.0423	OK
ENSG00000105404	RABAC1	19:42460837-42463528	42.8155	41.292	44.3391	OK
ENSG00000175854	C9orf119	9:131037657-131051269	42.7519	41.088	44.4158	OK
ENSG00000104853	CLPTM1	19:45457847-45496598	42.7032	41.74	43.6663	OK
ENSG00000185305	ARL15	5:53179774-53606412	42.6499	41.2358	44.064	OK
ENSG00000174231	PRPF8	17:1553922-1588154	42.6135	42.1651	43.062	OK
ENSG00000205978	NYNRIN	14:24867991-24888494	42.5966	42.0743	43.1188	OK
ENSG00000065548	ZC3H15	2:187350882-187374090	42.5768	41.5548	43.5988	OK
ENSG00000128654	MTX2	2:177134122-177202753	42.5445	41.0555	44.0335	OK
ENSG00000115073	ACTR1B	2:98272430-98280570	42.4873	41.4755	43.4992	OK
ENSG00000181817	LSM10	1:36856838-36863493	42.4829	41.0038	43.962	OK
ENSG00000104969	SGTA	19:2754711-2783354	42.4464	41.6305	43.2623	OK
ENSG00000167113	COQ4	9:131084814-131096351	42.3876	41.2997	43.4755	OK
ENSG00000126456	IRF3	19:50162828-50169132	42.3608	41.1279	43.5938	OK
ENSG00000179958	DCTPP1	16:30435018-30441396	42.3199	41.1046	43.5351	OK
ENSG00000158042	MRPL17	11:6702012-6704632	42.2873	40.4627	44.112	OK
ENSG00000146278	PNRC1	6:89790469-89794879	42.2863	40.9971	43.5755	OK
ENSG00000104897	SF3A2	19:2236815-2248677	42.2844	41.302	43.2668	OK
ENSG00000166145	SPINT1	15:41136240-41150405	42.2291	41.2956	43.1626	OK
ENSG00000010244	ZNF207	17:30677149-30714780	42.2089	41.0111	43.4068	OK
ENSG00000183405	RPS7P1	17:26794813-26795460	42.196	40.0021	44.3898	OK
ENSG00000179918	SEPHS2	16:30454951-30457224	42.1325	41.2485	43.0165	OK
ENSG00000164172	MOCS2	5:52391511-52405893	42.1143	40.9061	43.3225	OK
ENSG00000141753	IGFBP4	17:38599701-38613983	42.0755	41.2241	42.9269	OK
ENSG00000100664	EIF5	14:103800492-103811359	42.0678	41.5612	42.5744	OK
ENSG00000143878	RHOB	2:20646834-20649200	41.9721	41.1703	42.7739	OK
ENSG00000129219	PLD2	17:4710390-4726727	41.9386	41.2886	42.5885	OK
ENSG00000128016	ZFP36	19:39897486-39900045	41.8809	40.9338	42.8279	OK
ENSG00000177105	RHOG	11:3848207-3862213	41.8587	40.7235	42.994	OK
ENSG00000105612	DNASE2	19:12986022-12992335	41.8527	40.9552	42.7502	OK
ENSG00000196502	SULT1A1	16:28616902-28634907	41.8502	40.6433	43.057	OK
ENSG00000060491	OGFR	20:61436186-61445352	41.7905	40.8447	42.7363	OK
ENSG00000178934	LGALS7B	19:39279841-39282391	41.7617	39.634	43.8894	OK
ENSG00000116266	STXBP3	1:109289295-109352148	41.7519	40.2434	43.2604	OK
ENSG00000132481	TRIM47	17:73870246-73874656	41.7248	40.9055	42.5442	OK
ENSG00000244398	RP11-466H18.1	11:16996239-16996560	41.7218	38.5451	44.8984	OK
ENSG00000119718	EIF2B2	14:75469611-75476293	41.7155	40.7013	42.7298	OK
ENSG00000108588	CCDC47	17:61822610-61851088	41.6899	41.0007	42.3792	OK
ENSG00000051108	HERPUD1	16:56965747-56977793	41.6873	40.7547	42.6199	OK
ENSG00000169718	DUS1L	17:80015747-80023680	41.6368	40.5772	42.6965	OK
ENSG00000145050	MANF	3:51422477-51426828	41.5774	39.4702	43.6846	OK
ENSG00000100941	PNN	14:39644424-39652422	41.5099	40.8698	42.1501	OK
ENSG00000141639	MAPK4	18:48086483-48258196	41.5053	40.9508	42.0599	OK
ENSG00000167118	URM1	9:131133597-131153015	41.4976	40.3235	42.6717	OK
ENSG00000112110	MRPL18	6:160210843-160219468	41.4724	39.9653	42.9795	OK
ENSG00000116752	BCAS2	1:115110177-115124260	41.4528	40.2437	42.6619	OK
ENSG00000115446	UNC50	2:99225041-99234978	41.4406	40.1474	42.7338	OK
ENSG00000170638	TRABD	22:50624343-50638027	41.4324	40.3948	42.4699	OK
ENSG00000180730	SHISA2	13:26618734-26625198	41.3989	40.6838	42.114	OK
ENSG00000161981	SNRNP25	16:103009-107669	41.327	39.7949	42.859	OK
ENSG00000163931	TKT	3:53258722-53290068	41.2786	40.059	42.4981	OK
ENSG00000092330	TINF2	14:24708852-24711880	41.2157	40.1961	42.2353	OK
ENSG00000198171	DDRGK1	20:3170995-3185331	41.161	39.8948	42.4273	OK
ENSG00000218426	RP11-475C16.1	6:153603418-153603894	41.1342	38.9587	43.3098	OK
ENSG00000134375	TIMM17A	1:201924618-201939789	41.1329	40.0843	42.1816	OK
ENSG00000118418	HMGN3	6:79910961-79944406	41.1116	39.433	42.7902	OK
ENSG00000213015	ZNF580	19:56152391-56154835	41.06	39.6115	42.5085	OK
ENSG00000100239	PPP6R2	22:50781732-50883514	41.0401	39.9973	42.0829	OK
ENSG00000198231	DDX42	17:61851566-61896676	41.0119	40.2672	41.7566	OK
ENSG00000189067	LITAF	16:11641581-11680806	40.9641	40.0582	41.87	OK
ENSG00000133321	RARRES3	11:63304280-63313934	40.9605	39.0352	42.8858	OK
ENSG00000158109	TPRG1L	1:3541565-3546691	40.9566	40.1633	41.7498	OK
ENSG00000115233	PSMD14	2:162164548-162268228	40.9128	39.9461	41.8794	OK
ENSG00000165804	ZNF219	14:21558204-21572881	40.8718	40.0154	41.7283	OK
ENSG00000077150	NFKB2	10:104154228-104162281	40.8657	39.8241	41.9072	OK
ENSG00000114315	HES1	3:193853933-193856521	40.8616	39.8007	41.9225	OK
ENSG00000159208	C1orf51	1:150254952-150259505	40.8544	39.3826	42.3261	OK
ENSG00000164182	NDUFAF2	5:60240955-60448853	40.7653	38.9494	42.5812	OK
ENSG00000108773	KAT2A	17:40265125-40273376	40.758	39.9592	41.5567	OK
ENSG00000253352	TUG1	22:31365642-31374831	40.7415	40.1128	41.3701	OK
ENSG00000152518	ZFP36L2	2:43449540-43453748	40.7321	40.1096	41.3545	OK
ENSG00000082781	ITGB5	3:124480794-124606674	40.7005	39.3466	42.0545	OK
ENSG00000139726	DENR	12:123237320-123255611	40.674	39.8762	41.4718	OK
ENSG00000171552	BCL2L1	20:30252254-30311792	40.6715	39.5542	41.7887	OK
ENSG00000182175	RGMA	15:93586635-93632443	40.6155	39.7745	41.4565	OK
ENSG00000171960	PPIH	1:43124095-43142429	40.6093	38.7759	42.4428	OK
ENSG00000105707	HPN	19:35531409-35557475	40.5981	39.5423	41.654	OK
ENSG00000101126	ADNP	20:49505584-49547750	40.5386	39.8673	41.21	OK
ENSG00000204219	TCEA3	1:23707553-23751233	40.4558	39.295	41.6166	OK
ENSG00000008441	NFIX	19:13106583-13209610	40.4449	39.8774	41.0125	OK
ENSG00000164332	UBLCP1	5:158690088-158713044	40.4408	39.3823	41.4993	OK
ENSG00000106733	C9orf95	9:77675488-77703133	40.4256	38.8882	41.963	OK
ENSG00000181481	RNF135	17:29298040-29326929	40.3671	39.1833	41.551	OK
ENSG00000138175	ARL3	10:104436314-104474164	40.3046	39.0319	41.5772	OK
ENSG00000112996	MRPS30	5:44809026-44820530	40.3046	39.2409	41.3682	OK
ENSG00000115350	POLE4	2:75185618-75197255	40.2718	37.8359	42.7078	OK
ENSG00000116863	ADPRHL2	1:36554475-36559533	40.2352	39.1577	41.3128	OK
ENSG00000237190	CDKN2AIPNL	5:133737777-133747589	40.2186	39.0529	41.3843	OK
ENSG00000129968	FAM108A1	19:1876975-1885518	40.1874	39.1964	41.1784	OK
ENSG00000197256	KANK2	19:11274943-11308243	40.1567	39.529	40.7844	OK
ENSG00000014919	COX15	10:101471600-101491866	40.1534	39.0742	41.2326	OK
ENSG00000247516	RP11-480D4.3	5:8457605-8460776	40.0543	38.7763	41.3323	OK
ENSG00000112699	GMDS	6:1624040-2245926	40.0081	37.806	42.2103	OK
ENSG00000105216	LSM14A	19:34663351-34720420	39.9981	39.1932	40.8029	OK
ENSG00000108578	BLMH	17:28575222-28619074	39.9933	39.2155	40.7711	OK
ENSG00000162032	SPSB3	16:1826713-1832581	39.9878	38.7018	41.2738	OK
ENSG00000214087	ARL16	17:79648249-79650954	39.9104	38.7531	41.0678	OK
ENSG00000249705	AC022413.1	5:180256955-180258618	39.8962	38.8579	40.9344	OK
ENSG00000115267	IFIH1	2:163123588-163175213	39.8752	39.0681	40.6822	OK
ENSG00000144021	CIAO1	2:96931869-96939087	39.8451	38.8677	40.8226	OK
ENSG00000049541	RFC2	7:73645828-73668774	39.8289	38.5284	41.1294	OK
ENSG00000124207	CSE1L	20:47662837-47713489	39.8215	38.9426	40.7004	OK
ENSG00000223380	SEC22B	1:145096219-145116922	39.7358	38.8652	40.6065	OK
ENSG00000162076	FLYWCH2	16:2933186-2949383	39.7282	38.3537	41.1028	OK
ENSG00000175938	ORAI3	16:30960386-30966259	39.5987	38.7889	40.4085	OK
ENSG00000141759	TXNL4A	18:77732868-77748532	39.5078	38.1565	40.8592	OK
ENSG00000116096	SPR	2:73114488-73119287	39.4956	38.4633	40.5279	OK
ENSG00000123091	RNF11	1:51701942-51739127	39.4919	38.5194	40.4645	OK
ENSG00000183513	C2orf64	2:99215772-99224978	39.4599	37.8395	41.0803	OK
ENSG00000187713	TMEM203	9:140098533-140100090	39.4053	38.3989	40.4116	OK
ENSG00000119669	IRF2BPL	14:77490887-77495034	39.3476	38.7717	39.9235	OK
ENSG00000163950	SLBP	4:1694526-1714282	39.3397	38.062	40.6175	OK
ENSG00000120656	TAF12	1:28915834-28969597	39.3241	38.0739	40.5743	OK
ENSG00000141741	C17orf37	17:37885408-37887040	39.3057	37.7277	40.8837	OK
ENSG00000143653	SCCPDH	1:246887348-246931439	39.2688	38.5156	40.022	OK
ENSG00000187446	AC012652.1	15:41523341-41574088	39.2501	38.604	39.8963	OK
ENSG00000050344	NFE2L3	7:26191859-26226745	39.2281	38.3861	40.07	OK
ENSG00000172086	KRCC1	2:88326723-88355248	39.2007	38.2867	40.1146	OK
ENSG00000108106	UBE2S	19:55912651-55919325	39.1551	38.0133	40.2969	OK
ENSG00000167315	ACAA2	18:47309868-47340273	39.0716	38.2143	39.9289	OK
ENSG00000072062	PRKACA	19:14202508-14228574	39.0434	38.2115	39.8753	OK
ENSG00000100983	GSS	20:33516235-33543620	38.9591	38.0393	39.8789	OK
ENSG00000196636	ACN9	7:96745901-96811075	38.9462	36.8766	41.0157	OK
ENSG00000179115	FARSA	19:13033283-13044558	38.9102	38.0248	39.7955	OK
ENSG00000103653	CSK	15:75074424-75095539	38.8955	37.911	39.8801	OK
ENSG00000111667	USP5	12:6961291-6975796	38.869	38.0489	39.6892	OK
ENSG00000154640	BTG3	21:18965970-18985265	38.8582	37.5815	40.1348	OK
ENSG00000176108	CHMP6	17:78965640-78973932	38.8543	37.9171	39.7915	OK
ENSG00000069345	DNAJA2	16:46989273-47007625	38.8217	38.1488	39.4947	OK
ENSG00000177469	PTRF	17:40554467-40575338	38.7922	38.177	39.4075	OK
ENSG00000129515	SNX6	14:35030299-35099389	38.7638	37.8054	39.7221	OK
ENSG00000110711	AIP	11:67250511-67258574	38.7372	37.5545	39.9199	OK
ENSG00000134574	DDB2	11:47236492-47260767	38.6758	37.6766	39.675	OK
ENSG00000168488	ATXN2L	16:28834319-28848558	38.5835	37.9518	39.2153	OK
ENSG00000101882	NKAP	X:119059013-119077735	38.5726	37.5846	39.5605	OK
ENSG00000173821	RNF213	17:78234664-78370086	38.5282	37.8254	39.231	OK
ENSG00000105699	LSR	19:35739558-35758865	38.5258	37.4331	39.6185	OK
ENSG00000007255	TRAPPC6A	19:45666186-45681485	38.5111	37.0566	39.9657	OK
ENSG00000188986	COBRA1	9:140149624-140167998	38.5094	37.794	39.2249	OK
ENSG00000159461	AMFR	16:56395363-56459448	38.5027	37.4713	39.5341	OK
ENSG00000136908	DPM2	9:130697377-130700763	38.4943	37.1677	39.8209	OK
ENSG00000169242	EFNA1	1:155099935-155107333	38.4615	37.0926	39.8305	OK
ENSG00000138757	G3BP2	4:76567965-76649709	38.4305	37.5182	39.3428	OK
ENSG00000134884	ARGLU1	13:107194020-107220512	38.4047	37.1958	39.6136	OK
ENSG00000090060	PAPOLA	14:96968719-97033425	38.3668	37.6874	39.0462	OK
ENSG00000124767	GLO1	6:38643718-38670917	38.2939	37.4399	39.148	OK
ENSG00000071626	DAZAP1	19:1407583-1435683	38.2774	37.4282	39.1265	OK
ENSG00000004487	KDM1A	1:23345940-23410182	38.2615	37.1704	39.3527	OK
ENSG00000234287	RP11-761N21.2	3:40803035-40803290	38.2142	34.1635	42.2649	OK
ENSG00000186350	RXRA	9:137208943-137332431	38.1969	37.6654	38.7284	OK
ENSG00000172380	GNG12	1:68167148-68299150	38.1707	37.5907	38.7506	OK
ENSG00000197568	HHLA3	1:70820487-70851022	38.1586	36.2805	40.0367	OK
ENSG00000100410	PHF5A	22:41855720-41864729	38.156	36.6207	39.6914	OK
ENSG00000104889	RNASEH2A	19:12917427-12924462	38.1159	36.9621	39.2698	OK
ENSG00000167699	GLOD4	17:662549-686505	38.102	37.154	39.0499	OK
ENSG00000063322	MED29	19:39881962-39891201	38.0353	37.4217	38.6489	OK
ENSG00000006451	RALA	7:39663081-39747723	38.0264	37.2894	38.7635	OK
ENSG00000255135	RP11-111M22.3	11:76152381-76155618	37.9646	36.2125	39.7167	OK
ENSG00000130764	LRRC47	1:3696783-3713068	37.9042	36.9975	38.8109	OK
ENSG00000100600	LGMN	14:93170156-93215047	37.8994	36.95	38.8488	OK
ENSG00000237863	RP6-24A23.3	X:107979769-107982133	37.8671	36.7169	39.0172	OK
ENSG00000164007	CLDN19	1:43198763-43205925	37.861	36.9886	38.7333	OK
ENSG00000226742	HSBP1L1	18:77724581-77730820	37.7794	36.2811	39.2778	OK
ENSG00000114115	RBP1	3:139236275-139258671	37.6884	36.1473	39.2295	OK
ENSG00000070761	C16orf80	16:58147491-58163325	37.6268	36.5765	38.6771	OK
ENSG00000175215	CTDSP2	12:58213709-58240522	37.6225	36.8741	38.371	OK
ENSG00000178802	MPI	15:75182362-75191798	37.5772	36.405	38.7494	OK
ENSG00000132792	CTNNBL1	20:36322407-36500531	37.5715	36.2942	38.8487	OK
ENSG00000125746	EML2	19:46112659-46148726	37.5703	36.751	38.3897	OK
ENSG00000167797	CDK2AP2	11:67273967-67276120	37.5555	36.2607	38.8502	OK
ENSG00000233913	CTC-575D19.1	5:168043316-168044059	37.5402	35.7879	39.2924	OK
ENSG00000114021	NIT2	3:100053544-100074449	37.5221	36.1374	38.9067	OK
ENSG00000142546	NOSIP	19:50058969-50083813	37.4918	36.1549	38.8287	OK
ENSG00000108278	ZNHIT3	17:34842478-34851667	37.4676	36.102	38.8331	OK
ENSG00000105723	GSK3A	19:42734337-42746777	37.4553	36.1723	38.7383	OK
ENSG00000174567	GOLT1A	1:204167287-204183220	37.4349	35.9504	38.9193	OK
ENSG00000167461	RAB8A	19:16222489-16244443	37.2552	36.4644	38.0461	OK
ENSG00000174574	AKIRIN1	1:39456894-39471731	37.208	36.4019	38.014	OK
ENSG00000168701	TMEM208	16:67261015-67263182	37.1722	35.7433	38.6012	OK
ENSG00000185101	ANO9	11:417932-442011	37.1402	35.719	38.5615	OK
ENSG00000055732	MCOLN3	1:85483764-85514182	37.0702	36.1957	37.9447	OK
ENSG00000142230	SAE1	19:47634079-47713892	37.0413	36.053	38.0296	OK
ENSG00000129474	JUB	14:23440382-23451851	36.9908	36.2844	37.6972	OK
ENSG00000132591	ERAL1	17:27182019-27188085	36.9373	35.9904	37.8841	OK
ENSG00000120738	EGR1	5:137801168-137805004	36.9125	36.2657	37.5593	OK
ENSG00000006757	PNPLA4	X:7866287-7895780	36.8762	35.2742	38.4783	OK
ENSG00000123728	RAP2C	X:131337052-131353471	36.8385	35.0408	38.6362	OK
ENSG00000138629	UBL7	15:74738317-74753523	36.8042	35.5973	38.0111	OK
ENSG00000234648	AL162151.3	14:99439650-99439808	36.7772	26.0482	47.5063	OK
ENSG00000107745	CBARA1	10:74127097-74385899	36.7675	35.8968	37.6382	OK
ENSG00000007168	PAFAH1B1	17:2496922-2588909	36.7004	36.2192	37.1817	OK
ENSG00000135018	UBQLN1	9:86274877-86323118	36.6445	35.8672	37.4218	OK
ENSG00000005955	GGNBP2	17:34900772-34946278	36.6432	35.9414	37.3449	OK
ENSG00000130813	C19orf66	19:10196805-10203927	36.6322	35.7527	37.5118	OK
ENSG00000139178	C1RL	12:7242182-7261869	36.6303	34.9124	38.3483	OK
ENSG00000095059	DHPS	19:12786533-12792682	36.6022	35.5546	37.6497	OK
ENSG00000178184	PARD6G	18:77915114-78005429	36.5255	34.6061	38.4449	OK
ENSG00000130254	SAFB2	19:5587010-5622938	36.5098	35.6427	37.377	OK
ENSG00000143258	USP21	1:161129239-161135513	36.4995	35.2938	37.7052	OK
ENSG00000213380	COG8	16:69360815-69373513	36.4736	35.3522	37.595	OK
ENSG00000196365	LONP1	19:5691844-5720463	36.4652	35.6669	37.2634	OK
ENSG00000158869	FCER1G	1:161185023-161190489	36.4422	34.6512	38.2333	OK
ENSG00000167460	TPM4	19:16178316-16213813	36.4347	35.6845	37.1849	OK
ENSG00000119922	IFIT2	10:91061711-91069033	36.361	35.7547	36.9672	OK
ENSG00000180720	CHRM4	11:46406639-46408107	36.3429	35.3699	37.3158	OK
ENSG00000092201	SUPT16H	14:21819630-21852425	36.3417	35.8222	36.8612	OK
ENSG00000202532	U6	2:128602809-128602915	36.2988	0	108.896	OK
ENSG00000169116	PARM1	4:75858304-75975325	36.2959	35.771	36.8208	OK
ENSG00000064726	BTBD1	15:83685173-83736106	36.2932	35.6569	36.9294	OK
ENSG00000033050	ABCF2	7:150904922-150924316	36.2796	35.2261	37.333	OK
ENSG00000140632	GLYR1	16:4853203-4897343	36.2664	35.5005	37.0323	OK
ENSG00000103121	C16orf61	16:81009698-81040719	36.2585	34.7279	37.7891	OK
ENSG00000167005	NUDT21	16:56463044-56485287	36.2422	35.7052	36.7792	OK
ENSG00000204237	C17orf90	17:79632066-79633618	36.2022	34.531	37.8735	OK
ENSG00000120129	DUSP1	5:172195092-172198198	36.1956	35.2609	37.1303	OK
ENSG00000196743	GM2A	5:150591710-150650001	36.1858	35.5747	36.7969	OK
ENSG00000155130	MARCKS	6:114178540-114184648	36.131	35.5878	36.6743	OK
ENSG00000104872	PIH1D1	19:49949549-49955115	36.1238	35.0571	37.1906	OK
ENSG00000204568	MRPS18B	6:30585485-30594172	36.1163	34.842	37.3906	OK
ENSG00000006007	GDE1	16:19513014-19533450	36.1056	35.4437	36.7676	OK
ENSG00000161920	MED11	17:4634722-4636888	36.0472	34.6714	37.4229	OK
ENSG00000135929	CYP27A1	2:219646471-219680016	36.0238	35.1586	36.889	OK
ENSG00000145901	TNIP1	5:150409505-150473138	36.02	34.9214	37.1186	OK
ENSG00000167920	TMEM99	17:38975357-38992522	35.9193	34.435	37.4036	OK
ENSG00000100403	ZC3H7B	22:41697525-41756151	35.9091	35.3673	36.4508	OK
ENSG00000123975	CKS2	9:91926112-91931618	35.8993	34.2236	37.5749	OK
ENSG00000198074	AKR1B10	7:134212343-134226160	35.8807	34.8136	36.9477	OK
ENSG00000105767	CADM4	19:44126521-44143991	35.8796	35.1037	36.6555	OK
ENSG00000179163	FUCA1	1:24171566-24194784	35.8473	35.0445	36.6502	OK
ENSG00000182199	SHMT2	12:57623355-57628718	35.8319	34.9722	36.6916	OK
ENSG00000177374	HIC1	17:1958392-1962980	35.8232	35.1774	36.4689	OK
ENSG00000181991	MRPS11	15:89010683-89022222	35.7994	34.2899	37.309	OK
ENSG00000074842	C19orf10	19:4657565-4670415	35.7674	34.5861	36.9487	OK
ENSG00000174282	ZBTB4	17:7362684-7387517	35.7447	35.2305	36.2589	OK
ENSG00000197119	SLC25A29	14:100757447-100772870	35.7354	34.8129	36.6579	OK
ENSG00000234471	AC147651.1	7:523743-535755	35.7237	33.4688	37.9785	OK
ENSG00000140545	MFGE8	15:89441913-89456685	35.7028	34.7324	36.6732	OK
ENSG00000125841	NRSN2	20:327526-335512	35.6968	34.8516	36.542	OK
ENSG00000250527	AL035661.1	20:24911283-24913619	35.6761	34.8985	36.4537	OK
ENSG00000099804	CDC34	19:531732-542084	35.6498	34.6763	36.6233	OK
ENSG00000125458	NT5C	17:73126323-73127877	35.6414	34.385	36.8978	OK
ENSG00000167674	AC011498.1	19:4472254-4502213	35.6378	34.8792	36.3963	OK
ENSG00000125863	MKKS	20:10385831-10414870	35.6368	34.9252	36.3485	OK
ENSG00000141985	SH3GL1	19:4360369-4400522	35.6366	34.9037	36.3695	OK
ENSG00000177728	KIAA0195	17:73452663-73496530	35.6273	35.0849	36.1696	OK
ENSG00000143862	ARL8A	1:202102531-202113869	35.5827	34.2971	36.8683	OK
ENSG00000162496	DHRS3	1:12627938-12677737	35.5334	34.5729	36.4939	OK
ENSG00000065000	AP3D1	19:2100992-2151556	35.4975	34.8908	36.1042	OK
ENSG00000009954	BAZ1B	7:72854727-72936608	35.471	34.948	35.9941	OK
ENSG00000166347	CYB5A	18:71920527-71959251	35.4297	33.1124	37.747	OK
ENSG00000101230	ISM1	20:13202417-13281298	35.4297	34.565	36.2943	OK
ENSG00000100994	PYGB	20:25228704-25278650	35.3683	34.7731	35.9634	OK
ENSG00000060762	BRP44L	6:166778406-166796486	35.3484	33.8998	36.797	OK
ENSG00000125124	BBS2	16:56518258-56554008	35.3326	34.6626	36.0026	OK
ENSG00000132581	SDF2	17:26975373-26989203	35.246	33.9117	36.5804	OK
ENSG00000224365	RP11-252P18.1	7:65469003-65469124	35.2195	3.71822	66.7208	OK
ENSG00000005469	CROT	7:86974996-87029111	35.2063	34.3014	36.1111	OK
ENSG00000149573	MPZL2	11:118124117-118135251	35.1951	34.2299	36.1603	OK
ENSG00000141579	ZNF750	17:80787310-80797931	35.118	34.4928	35.7433	OK
ENSG00000040487	PQLC2	1:19638819-19655794	35.0805	33.9809	36.1801	OK
ENSG00000160113	NR2F6	19:17342693-17356151	35.0794	34.1329	36.0259	OK
ENSG00000172775	FAM192A	16:57186386-57219976	35.0128	33.9188	36.1068	OK
ENSG00000108604	SMARCD2	17:61909440-61920351	35.0093	34.1835	35.8351	OK
ENSG00000046604	DSG2	18:29078026-29128813	35.0037	34.5413	35.4661	OK
ENSG00000181038	METTL23	17:74722939-74729961	34.9984	33.6138	36.3829	OK
ENSG00000161570	CCL5	17:34198494-34207797	34.9631	33.673	36.2533	OK
ENSG00000157379	DHRS1	14:24759803-24768986	34.9256	33.9486	35.9025	OK
ENSG00000117153	KLHL12	1:202860227-202897764	34.916	34.167	35.665	OK
ENSG00000169592	INO80E	16:30007030-30017114	34.9143	33.4788	36.3498	OK
ENSG00000134057	CCNB1	5:68462836-68474072	34.8455	33.5103	36.1806	OK
ENSG00000134508	CABLES1	18:20714527-20840434	34.8433	34.0834	35.6032	OK
ENSG00000160886	LY6K	8:143781528-143786545	34.8367	33.4277	36.2456	OK
ENSG00000102901	CENPT	16:67862061-67869241	34.8263	33.8225	35.8301	OK
ENSG00000178919	FOXE1	9:100615535-100618986	34.8145	34.2178	35.4111	OK
ENSG00000070423	RNF126	19:647529-663233	34.8107	33.9002	35.7213	OK
ENSG00000086666	ZFAND6	15:80351909-80430735	34.7245	33.8806	35.5684	OK
ENSG00000166224	SGPL1	10:72575716-72640930	34.6878	34.0315	35.3442	OK
ENSG00000215808	RP11-371I1.2	1:238643683-238649323	34.6625	33.737	35.5881	OK
ENSG00000114978	MOBKL1B	2:74382164-74406025	34.6368	33.7174	35.5562	OK
ENSG00000168591	TMUB2	17:42264335-42269098	34.6038	33.6219	35.5858	OK
ENSG00000137880	GCHFR	15:41056217-41060084	34.5691	33.3423	35.796	OK
ENSG00000106723	SPIN1	9:91003333-91093609	34.5545	33.9162	35.1928	OK
ENSG00000134186	PRPF38B	1:109234944-109244425	34.5085	33.8212	35.1959	OK
ENSG00000100796	SMEK1	14:91923954-91976644	34.5068	33.5828	35.4307	OK
ENSG00000182107	TMEM30B	14:61744405-61747959	34.498	33.8611	35.1348	OK
ENSG00000019549	SNAI2	8:49830248-49834299	34.4659	33.677	35.2548	OK
ENSG00000180447	GAS1	9:89559278-89562104	34.4622	33.802	35.1224	OK
ENSG00000106524	ANKMY2	7:16639400-16685442	34.4486	33.723	35.1741	OK
ENSG00000116906	GNPAT	1:231376952-231413719	34.4386	33.5785	35.2986	OK
ENSG00000111276	CDKN1B	12:12867991-12875305	34.3894	33.6842	35.0947	OK
ENSG00000165092	ALDH1A1	9:75515577-75695358	34.3866	33.5592	35.214	OK
ENSG00000250317	C4orf52	4:25863451-25931435	34.3607	33.0746	35.6467	OK
ENSG00000185928	C16orf53	16:29827284-29831759	34.3329	33.5403	35.1254	OK
ENSG00000171202	TMEM126A	11:85359010-85367591	34.3104	32.5573	36.0635	OK
ENSG00000131966	ACTR10	14:58666797-58707760	34.2602	33.3444	35.1761	OK
ENSG00000170345	FOS	14:75745480-75748937	34.2425	33.4767	35.0083	OK
ENSG00000102978	POLR2C	16:57496298-57505922	34.2359	33.4543	35.0176	OK
ENSG00000141560	FN3KRP	17:80674581-80685892	34.2141	33.3785	35.0496	OK
ENSG00000132361	KIAA0664	17:2592679-2614927	34.1999	33.6308	34.7691	OK
ENSG00000197006	METTL9	16:21610796-21668794	34.1893	33.3832	34.9954	OK
ENSG00000141349	G6PC3	17:42148097-42153711	34.1817	33.2759	35.0875	OK
ENSG00000257698	RP11-620J15.3	12:58325310-58329958	34.1807	32.273	36.0884	OK
ENSG00000198900	TOP1	20:39657457-39753127	34.1549	33.5883	34.7215	OK
ENSG00000165792	METTL17	14:21457945-21465189	34.1335	33.0722	35.1948	OK
ENSG00000112679	DUSP22	6:292096-351355	34.1217	33.2242	35.0192	OK
ENSG00000100554	ATP6V1D	14:67804589-67826591	34.037	33.1613	34.9127	OK
ENSG00000119396	RAB14	9:123940414-123985292	34.0341	33.4974	34.5709	OK
ENSG00000187630	DHRS4L2	14:24439147-24475617	34.0081	32.7338	35.2824	OK
ENSG00000167543	TP53I13	17:27895738-27900172	33.9627	32.7196	35.2058	OK
ENSG00000162368	CMPK1	1:47799468-47844511	33.9566	33.232	34.6812	OK
ENSG00000100528	CNIH	14:54893645-54908149	33.9545	32.9809	34.9281	OK
ENSG00000105063	PPP6R1	19:55741147-55770363	33.9449	33.3052	34.5845	OK
ENSG00000095397	DFNB31	9:117164359-117267730	33.922	33.0812	34.7628	OK
ENSG00000130309	GLT25D1	19:17666459-17693965	33.8798	33.3028	34.4569	OK
ENSG00000225972	RP5-857K21.9	1:564441-564813	33.8569	31.4007	36.3131	OK
ENSG00000104332	SFRP1	8:41119480-41167016	33.8502	33.2063	34.4942	OK
ENSG00000125457	MIF4GD	17:73262312-73267303	33.8455	32.7371	34.9539	OK
ENSG00000086589	RBM22	5:150070355-150080669	33.8226	32.9132	34.732	OK
ENSG00000175701	NCRNA00116	2:110969105-111002997	33.8003	31.7599	35.8407	OK
ENSG00000178078	STAP2	19:4324040-4338847	33.7779	32.6881	34.8678	OK
ENSG00000124299	PEPD	19:33877854-34012799	33.7741	32.9728	34.5755	OK
ENSG00000118579	MED28	4:17616253-17627477	33.6828	32.8083	34.5574	OK
ENSG00000101166	SLMO2	20:57608199-57617964	33.6691	32.8506	34.4875	OK
ENSG00000184785	Z83826.1	X:134124967-134126501	33.6684	32.7552	34.5816	OK
ENSG00000197912	SPG7	16:89574810-89624174	33.6617	32.94	34.3834	OK
ENSG00000100814	CCNB1IP1	14:20779528-20801457	33.5712	32.4103	34.7321	OK
ENSG00000131475	VPS25	17:40925453-40931616	33.552	32.4448	34.6592	OK
ENSG00000135847	ACBD6	1:180244514-180472089	33.5025	32.274	34.731	OK
ENSG00000106541	AGR2	7:16831434-16873057	33.4917	31.9669	35.0166	OK
ENSG00000253954	HMGN1P38	15:93254976-93256105	33.4845	29.8164	37.1526	OK
ENSG00000122687	FTSJ2	7:2273865-2281840	33.4665	32.4304	34.5026	OK
ENSG00000100865	CINP	14:102814622-102829253	33.4653	32.2505	34.6801	OK
ENSG00000182636	NDN	15:23930564-23932450	33.4427	32.6322	34.2531	OK
ENSG00000141101	NOB1	16:69775769-69788829	33.3945	32.542	34.2471	OK
ENSG00000177854	TMEM187	X:153237777-153248646	33.3788	32.1153	34.6422	OK
ENSG00000108963	DPH1	17:1933430-1946724	33.3715	32.6266	34.1165	OK
ENSG00000072958	AP1M1	19:16308664-16346156	33.3486	32.6184	34.0789	OK
ENSG00000146425	DYNLT1	6:159057505-159065771	33.3436	31.8675	34.8197	OK
ENSG00000079462	PAFAH1B3	19:42801184-42806929	33.2941	32.0107	34.5774	OK
ENSG00000167635	ZNF146	19:36705503-36729673	33.2811	32.6057	33.9565	OK
ENSG00000166200	COPS2	15:49417472-49447854	33.262	32.3219	34.2021	OK
ENSG00000166797	FAM96A	15:64364757-64386217	33.2547	32.0071	34.5023	OK
ENSG00000185298	CCDC137	17:79633760-79640937	33.2384	32.4787	33.9981	OK
ENSG00000205707	LYRM5	12:25348149-25357948	33.2158	32.1341	34.2974	OK
ENSG00000141580	WDR45L	17:80572437-80606411	33.1936	32.5134	33.8738	OK
ENSG00000108270	AATF	17:35306174-35414170	33.1745	32.4216	33.9274	OK
ENSG00000095066	HOOK2	19:12873816-12886434	33.1735	32.4714	33.8756	OK
ENSG00000100461	RBM23	14:23369854-23388396	33.1616	32.346	33.9771	OK
ENSG00000100568	VTI1B	14:68117488-68141339	33.1615	32.2236	34.0993	OK
ENSG00000177889	UBE2N	12:93799448-93836038	33.1448	31.7403	34.5493	OK
ENSG00000137876	RSL24D1	15:55473003-55489265	33.0803	32.3032	33.8574	OK
ENSG00000069998	CECR5	22:17618400-17646177	33.0693	32.0823	34.0562	OK
ENSG00000167700	MFSD3	8:145734456-145736569	33.0591	32.0937	34.0245	OK
ENSG00000103769	RAB11A	15:66161795-66184329	33.0347	31.5994	34.47	OK
ENSG00000134755	DSC2	18:28645939-28682378	33.0056	32.4222	33.589	OK
ENSG00000140941	MAP1LC3B	16:87425405-87438385	32.9524	32.2866	33.6182	OK
ENSG00000169288	MRPL1	4:78783673-78882347	32.9506	31.2412	34.6599	OK
ENSG00000145781	COMMD10	5:115420687-115748459	32.9106	31.8638	33.9575	OK
ENSG00000146830	GIGYF1	7:100277129-100287071	32.829	32.101	33.5571	OK
ENSG00000156858	PRR14	16:30662222-30667761	32.8249	31.8502	33.7996	OK
ENSG00000143155	TIPRL	1:168148170-168169950	32.793	31.8378	33.7482	OK
ENSG00000179335	CLK3	15:74900712-74922542	32.7281	31.7246	33.7317	OK
ENSG00000205629	LCMT1	16:25123046-25189551	32.6732	31.6201	33.7264	OK
ENSG00000082153	BZW1	2:201675316-201688569	32.6696	30.9881	34.351	OK
ENSG00000188730	VWC2	7:49813256-49952138	32.669	31.8691	33.4688	OK
ENSG00000104267	CA2	8:86376080-86393693	32.6551	31.6948	33.6154	OK
ENSG00000118046	STK11	19:1205797-1228434	32.6519	31.9027	33.4011	OK
ENSG00000144034	TPRKB	2:73956230-73964527	32.6251	30.8012	34.4491	OK
ENSG00000146833	TRIM4	7:99474580-99517223	32.5294	31.859	33.1997	OK
ENSG00000230629	RP11-320L13.2	X:70182813-70183140	32.5217	29.7731	35.2703	OK
ENSG00000167470	MIDN	19:1248551-1259139	32.4949	31.9462	33.0435	OK
ENSG00000172183	ISG20	15:89181973-89199714	32.4874	31.0602	33.9146	OK
ENSG00000129518	EAPP	14:34985135-35008943	32.4846	31.518	33.4512	OK
ENSG00000119638	NEK9	14:75548818-75593778	32.4529	31.9984	32.9074	OK
ENSG00000107175	CREB3	9:35732331-35737001	32.4414	31.3922	33.4906	OK
ENSG00000204472	AIF1	6:31582960-31584798	32.4407	30.6092	34.2722	OK
ENSG00000140474	ULK3	15:75128458-75135552	32.434	31.763	33.105	OK
ENSG00000174695	TMEM167A	5:82348664-82373682	32.3777	31.6096	33.1458	OK
ENSG00000103035	PSMD7	16:74330672-74344205	32.3746	31.2978	33.4514	OK
ENSG00000123131	PRDX4	X:23682378-23704516	32.3741	31.1935	33.5546	OK
ENSG00000100234	TIMP3	22:33197686-33259030	32.3721	31.8732	32.8711	OK
ENSG00000128602	SMO	7:128828712-128853386	32.34	31.6876	32.9924	OK
ENSG00000123136	DDX39A	19:14519632-14530171	32.3269	31.3569	33.2969	OK
ENSG00000126581	BECN1	17:40962149-40976310	32.3167	31.4789	33.1546	OK
ENSG00000141447	OSBPL1A	18:21742007-21977823	32.2565	31.6667	32.8462	OK
ENSG00000109270	LAMTOR3	4:100799492-100815647	32.2417	30.9333	33.5502	OK
ENSG00000257084	U47924.27	12:7072408-7073610	32.1869	29.6423	34.7315	OK
ENSG00000136514	RTP4	3:187086119-187089864	32.1693	31.2832	33.0554	OK
ENSG00000182952	HMGN4	6:26538571-26547160	32.1374	31.3185	32.9563	OK
ENSG00000170899	GSTA4	6:52842750-52860176	32.1265	30.9986	33.2544	OK
ENSG00000180891	CUEDC1	17:55940336-56032684	32.1262	31.327	32.9255	OK
ENSG00000165898	ISCA2	14:74960449-74962271	32.1236	31.0164	33.2308	OK
ENSG00000206589	U6	15:44026376-44026483	32.0753	0	96.226	OK
ENSG00000202304	U6	X:129444045-129444152	32.0753	0	96.226	OK
ENSG00000178307	TMEM11	17:21101262-21117908	32.0588	31.1183	32.9994	OK
ENSG00000178896	EXOSC4	8:145133528-145135550	32.0248	30.7273	33.3222	OK
ENSG00000136636	KCTD3	1:215740734-215795073	32.0144	31.296	32.7327	OK
ENSG00000066044	ELAVL1	19:8023457-8070529	31.9708	31.039	32.9027	OK
ENSG00000145293	ENOPH1	4:83351714-83382244	31.866	30.8812	32.8508	OK
ENSG00000158373	HIST1H2BD	6:26158348-26171577	31.8285	29.9702	33.6867	OK
ENSG00000092531	SNAP23	15:42787800-42825259	31.8246	31.1091	32.5401	OK
ENSG00000138614	C15orf44	15:65871094-65903580	31.7937	30.9329	32.6544	OK
ENSG00000232956	C7orf40	7:45022631-45023864	31.7516	30.3605	33.1426	OK
ENSG00000245060	CTC-205M6.2	5:180257956-180262726	31.7277	30.6197	32.8356	OK
ENSG00000119414	PPP6C	9:127908851-127952218	31.7026	30.9283	32.4768	OK
ENSG00000153044	CENPH	5:68485374-68506184	31.6599	30.6471	32.6727	OK
ENSG00000141873	SLC39A3	19:2732201-2740074	31.647	30.7193	32.5746	OK
ENSG00000137038	C9orf123	9:7796489-7888380	31.6297	29.8393	33.42	OK
ENSG00000068793	CYFIP1	15:22892662-23006016	31.6191	30.9674	32.2709	OK
ENSG00000173156	RHOD	11:66824288-66839484	31.55	30.4668	32.6333	OK
ENSG00000010030	ETV7	6:36322418-36356164	31.5491	30.4093	32.6889	OK
ENSG00000071967	CYBRD1	2:172378756-172414643	31.5396	30.9489	32.1304	OK
ENSG00000177614	PGBD5	1:230457391-230561475	31.5316	30.9018	32.1614	OK
ENSG00000126261	UBA2	19:34919263-34960795	31.5233	30.8502	32.1963	OK
ENSG00000165801	ARHGEF40	14:21538526-21558036	31.5165	31.0672	31.9659	OK
ENSG00000101460	MAP1LC3A	20:33134657-33148149	31.4538	29.8877	33.02	OK
ENSG00000234797	RPS3AP6	15:60060542-60061347	31.3933	29.7957	32.9909	OK
ENSG00000169733	RFNG	17:80005777-80009719	31.3264	30.5262	32.1266	OK
ENSG00000132383	RPA1	17:1733265-1802848	31.3247	30.8236	31.8257	OK
ENSG00000171566	PLRG1	4:155456157-155471587	31.3143	30.1776	32.451	OK
ENSG00000166503	AC024270.1	15:83806815-83876321	31.3029	30.5381	32.0676	OK
ENSG00000229344	RP5-857K21.7	1:568136-568818	31.2764	29.8252	32.7276	OK
ENSG00000130382	MLLT1	19:6210392-6279959	31.2358	30.7443	31.7272	OK
ENSG00000168556	ING2	4:184426146-184432249	31.1921	29.8433	32.5409	OK
ENSG00000146072	TNFRSF21	6:47199267-47277641	31.1879	30.4947	31.8811	OK
ENSG00000160888	IER2	19:13261281-13265716	31.178	30.4295	31.9265	OK
ENSG00000120694	HSPH1	13:31710761-31736525	31.1776	30.214	32.1412	OK
ENSG00000233270	AC011533.1	19:5576670-5576949	31.1769	27.9352	34.4185	OK
ENSG00000167965	MLST8	16:2255237-2259398	31.1762	30.2125	32.1399	OK
ENSG00000163655	GMPS	3:155588324-155658457	31.0752	30.1983	31.9522	OK
ENSG00000230216	HSPB1P2	X:49090414-49090960	31.0025	29.3067	32.6982	OK
ENSG00000153015	CWC27	5:64064756-64314418	31.0024	29.7588	32.246	OK
ENSG00000170275	CRTAP	3:33155470-33185153	30.9884	30.0888	31.8881	OK
ENSG00000166289	PLEKHF1	19:30156326-30166376	30.9837	30.1656	31.8017	OK
ENSG00000243680	CTC-471J1.1	19:52646295-52646589	30.9671	27.9378	33.9964	OK
ENSG00000239935	AC116340.1	5:71146739-71146942	30.9547	25.6264	36.283	OK
ENSG00000213442	RPL18AP3	12:104659055-104659669	30.913	29.0485	32.7775	OK
ENSG00000161999	JMJD8	16:731666-734529	30.8957	30.051	31.7403	OK
ENSG00000196776	CD47	3:107762144-107809872	30.8709	29.6659	32.0759	OK
ENSG00000211895	IGHA1	14:106173456-106175002	30.8037	29.7485	31.8588	OK
ENSG00000059122	FLYWCH1	16:2961979-3001208	30.7502	30.1773	31.323	OK
ENSG00000163584	RPL22L1	3:170582663-170588272	30.7244	28.6596	32.7893	OK
ENSG00000163739	CXCL1	4:74735109-74736959	30.7002	29.4843	31.916	OK
ENSG00000104957	CCDC130	19:13842573-13874106	30.688	29.7905	31.5854	OK
ENSG00000100883	SRP54	14:35452103-35498773	30.6584	29.843	31.4738	OK
ENSG00000136371	MTHFS	15:80137317-80216096	30.649	29.0744	32.2237	OK
ENSG00000147592	LACTB2	8:71547552-71581409	30.6465	29.3144	31.9786	OK
ENSG00000188725	C5orf43	5:60453535-60458301	30.5823	29.5809	31.5838	OK
ENSG00000184277	TM2D3	15:102173179-102192594	30.5309	29.4077	31.6541	OK
ENSG00000126461	SCAF1	19:50145381-50161905	30.5134	30.0152	31.0116	OK
ENSG00000167740	CYB5D2	17:4046461-4060989	30.5107	29.7605	31.261	OK
ENSG00000005194	CIAPIN1	16:57462080-57481439	30.4195	29.706	31.1331	OK
ENSG00000100577	GSTZ1	14:77787229-77797939	30.4193	29.4012	31.4375	OK
ENSG00000037042	TUBG2	17:40811265-40819021	30.34	29.5514	31.1286	OK
ENSG00000170855	TRIAP1	12:120881763-120884215	30.2983	29.2818	31.3147	OK
ENSG00000236338	AC015987.1	7:135611541-135613214	30.2765	29.4519	31.101	OK
ENSG00000181444	ZNF467	7:149461270-149470568	30.268	29.3787	31.1573	OK
ENSG00000108349	CASC3	17:38296506-38328431	30.2336	29.6966	30.7706	OK
ENSG00000099194	SCD	10:102106876-102124591	30.1982	29.7316	30.6649	OK
ENSG00000189091	SF3B3	16:70557690-70608820	30.1938	29.8076	30.5799	OK
ENSG00000129353	SLC44A2	19:10713120-10755235	30.1742	29.4798	30.8685	OK
ENSG00000152102	FAM168B	2:131805448-131851033	30.1621	29.5424	30.7818	OK
ENSG00000141699	FAM134C	17:40731527-40761445	30.1577	29.6268	30.6886	OK
ENSG00000101443	WFDC2	20:44098345-44110172	30.1033	28.501	31.7056	OK
ENSG00000214293	AC090421.1	7:77286976-77325582	30.1018	28.361	31.8427	OK
ENSG00000142396	ERVK3-1	19:58816714-58827023	30.0603	28.9122	31.2083	OK
ENSG00000132313	MRPL35	2:86426579-86440917	30.0489	28.7226	31.3751	OK
ENSG00000003137	CYP26B1	2:72356366-72375167	30.0118	29.2052	30.8184	OK
ENSG00000140105	WARS	14:100800124-100842680	30.0108	29.2194	30.8023	OK
ENSG00000158195	WASF2	1:27730729-27816669	29.9894	29.5615	30.4173	OK
ENSG00000132109	TRIM21	11:4406126-4414926	29.9485	29.1039	30.7931	OK
ENSG00000187735	TCEA1	8:54879111-54935089	29.9147	29.182	30.6475	OK
ENSG00000184985	SORCS2	4:7194264-7744554	29.9094	29.2815	30.5373	OK
ENSG00000159593	NAE1	16:66836777-66864900	29.8986	29.0075	30.7896	OK
ENSG00000166130	IKBIP	12:99007182-99038732	29.8751	28.952	30.7981	OK
ENSG00000051523	CYBA	16:88709697-88717457	29.8644	28.4534	31.2753	OK
ENSG00000179456	ZNF238	1:244214582-244220778	29.8543	29.332	30.3766	OK
ENSG00000162511	LAPTM5	1:31205315-31230667	29.8353	29.1272	30.5433	OK
ENSG00000161513	FDXR	17:72858619-72869156	29.7576	28.7562	30.759	OK
ENSG00000087152	ATXN7L3	17:42269173-42277453	29.7364	29.1391	30.3337	OK
ENSG00000164978	NUDT2	9:34329503-34343709	29.7159	28.4511	30.9806	OK
ENSG00000102897	LYRM1	16:20911556-20936328	29.7039	28.6605	30.7473	OK
ENSG00000120471	TP53AIP1	11:128804625-128813040	29.6905	28.4449	30.9361	OK
ENSG00000243199	RP11-408P14.1	4:66439176-66440046	29.6903	28.4862	30.8944	OK
ENSG00000134056	MRPS36	5:68513586-68525956	29.6843	27.6517	31.717	OK
ENSG00000213553	RPLP0P6	2:38708919-38710012	29.6608	28.4432	30.8784	OK
ENSG00000119650	C14orf179	14:76452095-76550416	29.6417	28.3753	30.9081	OK
ENSG00000141456	AC091153.1	17:4574679-4607632	29.6288	28.9709	30.2867	OK
ENSG00000152661	GJA1	6:121756790-121770873	29.6093	29.0082	30.2104	OK
ENSG00000198805	PNP	14:20937537-20945253	29.5537	28.69	30.4173	OK
ENSG00000174780	SRP72	4:57333080-57369846	29.4607	28.596	30.3254	OK
ENSG00000077454	LRCH4	7:100171633-100183776	29.4329	28.3916	30.4742	OK
ENSG00000169217	CD2BP2	16:30362086-30366682	29.4262	28.8752	29.9773	OK
ENSG00000103423	DNAJA3	16:4475805-4506776	29.3613	28.6255	30.0971	OK
ENSG00000076928	ARHGEF1	19:42387266-42411597	29.3516	28.6496	30.0537	OK
ENSG00000132406	TMEM128	4:4237268-4249950	29.3496	28.2726	30.4266	OK
ENSG00000107738	C10orf54	10:73507315-73533337	29.3169	28.2711	30.3627	OK
ENSG00000171208	NETO2	16:47115547-47177908	29.3064	28.7669	29.846	OK
ENSG00000143457	GOLPH3L	1:150618700-150669672	29.291	28.5247	30.0574	OK
ENSG00000100997	ABHD12	20:25275378-25371619	29.2696	28.1032	30.436	OK
ENSG00000182446	NPLOC4	17:79523914-79616376	29.2638	28.7781	29.7495	OK
ENSG00000178585	CTNNBIP1	1:9908333-9970394	29.2584	28.4291	30.0877	OK
ENSG00000108262	GIT1	17:27900486-27916645	29.2436	28.6106	29.8765	OK
ENSG00000125968	ID1	20:30193085-30194318	29.2366	28.0357	30.4375	OK
ENSG00000180992	MRPL14	6:44081193-44095194	29.2085	28.0831	30.334	OK
ENSG00000128228	SDF2L1	22:21996549-21998587	29.1757	27.9716	30.3798	OK
ENSG00000177485	ZBTB33	X:119384606-119392251	29.1361	28.663	29.6092	OK
ENSG00000234851	RP11-3P17.3	3:161146914-161147398	29.0916	27.2055	30.9776	OK
ENSG00000148175	STOM	9:124101354-124132531	29.0858	28.4072	29.7644	OK
ENSG00000119673	ACOT2	14:74034323-74042359	29.0448	28.2455	29.844	OK
ENSG00000154174	TOMM70A	3:100082274-100120283	29.0184	28.418	29.6188	OK
ENSG00000005243	COPZ2	17:46103534-46115139	28.9823	27.8081	30.1565	OK
ENSG00000164938	TP53INP1	8:95938199-95961639	28.9436	28.4325	29.4547	OK
ENSG00000166734	CASC4	15:44580928-44707956	28.9366	28.3153	29.5579	OK
ENSG00000092148	HECTD1	14:31569323-31676689	28.8848	27.876	29.8935	OK
ENSG00000078081	LAMP3	3:182840000-182881627	28.8805	28.3231	29.438	OK
ENSG00000169105	CHST14	15:40763159-40765353	28.8487	28.1561	29.5413	OK
ENSG00000214182	PTMAP5	13:82264202-82264535	28.8471	26.3097	31.3845	OK
ENSG00000105197	TIMM50	19:39971051-39981528	28.8298	27.6955	29.9641	OK
ENSG00000166164	BRD7	16:50352940-50402845	28.8206	27.9242	29.717	OK
ENSG00000255112	CHMP1B	18:11851438-11854448	28.7866	28.2032	29.37	OK
ENSG00000121680	PEX16	11:45931219-45940363	28.7829	27.3568	30.2089	OK
ENSG00000233870	AC007881.4	2:71405716-71405903	28.7763	22.6758	34.8769	OK
ENSG00000073050	XRCC1	19:44047463-44079730	28.7692	28.0338	29.5047	OK
ENSG00000148396	SEC16A	9:139334548-139372141	28.7613	27.9717	29.551	OK
ENSG00000237310	GS1-124K5.4	7:65958692-65960461	28.759	26.8118	30.7062	OK
ENSG00000100605	ITPK1	14:93403258-93582263	28.7533	28.1849	29.3217	OK
ENSG00000161956	SENP3	17:7465271-7475287	28.6899	27.9571	29.4228	OK
ENSG00000141424	SLC39A6	18:33688494-33709357	28.6858	28.1527	29.2189	OK
ENSG00000204388	HSPA1B	6:31795511-31798031	28.6814	28.0288	29.334	OK
ENSG00000168101	NUDT16L1	16:4743694-4745860	28.6809	27.7432	29.6187	OK
ENSG00000103490	PYCARD	16:31212806-31214313	28.6777	26.9778	30.3776	OK
ENSG00000167112	TRUB2	9:131071381-131085021	28.6593	27.683	29.6355	OK
ENSG00000148110	HIATL1	9:97136832-97223324	28.6402	28.089	29.1914	OK
ENSG00000127337	YEATS4	12:69753482-69784576	28.6322	27.5302	29.7342	OK
ENSG00000228951	RP11-336A10.4	10:5658824-5660124	28.6288	27.2041	30.0536	OK
ENSG00000076944	STXBP2	19:7701990-7712759	28.6168	27.7626	29.4709	OK
ENSG00000100575	TIMM9	14:58875213-58894232	28.6034	27.5188	29.688	OK
ENSG00000167088	SNRPD1	18:19192259-19210204	28.5794	27.7567	29.4021	OK
ENSG00000111726	CMAS	12:22199107-22218608	28.5593	27.582	29.5365	OK
ENSG00000069956	MAPK6	15:52311416-52358462	28.5435	28.0574	29.0296	OK
ENSG00000183520	UTP11L	1:38474929-38490496	28.5399	27.4463	29.6335	OK
ENSG00000180628	PCGF5	10:92979907-93044088	28.5301	27.6562	29.404	OK
ENSG00000140280	LYSMD2	15:52015207-52043650	28.4548	27.3267	29.583	OK
ENSG00000187601	MAGEH1	X:55478537-55479998	28.4273	27.5645	29.2902	OK
ENSG00000256995	RP11-114G22.1	12:22852792-23327057	28.3834	26.8681	29.8988	OK
ENSG00000237173	RP5-866L20.2	1:54990496-54990604	28.3531	0	85.0593	OK
ENSG00000163220	S100A9	1:153330329-153333503	28.3127	26.7576	29.8677	OK
ENSG00000140497	SCAMP2	15:75136070-75165719	28.2808	27.6097	28.952	OK
ENSG00000213178	RP11-641D5.1	3:169201458-169201868	28.2496	26.2001	30.299	OK
ENSG00000204304	PBX2	6:32152509-32157963	28.2235	27.4605	28.9865	OK
ENSG00000100714	MTHFD1	14:64854748-64926722	28.2144	27.6558	28.773	OK
ENSG00000158417	EIF5B	2:99953815-100016728	28.1929	27.6847	28.7011	OK
ENSG00000177042	TMEM80	11:695615-705028	28.1585	27.0666	29.2504	OK
ENSG00000148730	EIF4EBP2	10:72164134-72188374	28.1465	27.782	28.511	OK
ENSG00000147164	SNX12	X:70279093-70288273	28.1445	27.4588	28.8303	OK
ENSG00000107341	UBE2R2	9:33817564-33920402	28.1196	27.6283	28.6109	OK
ENSG00000011243	AKAP8L	19:15490858-15529833	28.0804	27.383	28.7777	OK
ENSG00000182749	PAQR7	1:26187700-26197744	28.049	27.5003	28.5977	OK
ENSG00000153363	C1orf97	1:211556144-211605878	28.0435	26.1132	29.9738	OK
ENSG00000132963	POMP	13:29233240-29253062	28.0227	27.1168	28.9287	OK
ENSG00000100897	DCAF11	14:24583988-24594448	28.0082	27.2544	28.762	OK
ENSG00000244734	HBB	11:5246693-5250625	28.007	26.0239	29.9901	OK
ENSG00000156469	MTERFD1	8:97251625-97273838	27.9736	26.9729	28.9743	OK
ENSG00000161677	JOSD2	19:51009254-51014435	27.9515	26.4737	29.4293	OK
ENSG00000160124	CCDC58	3:122078437-122102078	27.95	26.1345	29.7655	OK
ENSG00000167744	NTF4	19:49564396-49567124	27.9363	26.8651	29.0076	OK
ENSG00000130304	SLC27A1	19:17579577-17616977	27.9311	27.3602	28.502	OK
ENSG00000109111	SUPT6H	17:26989301-27029248	27.9265	27.5215	28.3316	OK
ENSG00000187325	TAF9B	X:77385244-77395203	27.9062	27.2899	28.5224	OK
ENSG00000091592	NLRP1	17:5402747-5487832	27.8814	27.2808	28.4819	OK
ENSG00000100842	EFS	14:23825610-23834961	27.8635	27.2074	28.5196	OK
ENSG00000134717	BTF3L4	1:52521796-52556388	27.8473	26.8036	28.891	OK
ENSG00000171155	C1GALT1C1	X:119759647-119764005	27.7949	26.8954	28.6944	OK
ENSG00000174705	SH3PXD2B	5:171752184-171881527	27.7795	27.3861	28.1729	OK
ENSG00000171224	C10orf35	10:71390006-71393352	27.7738	26.7152	28.8324	OK
ENSG00000166140	ZFYVE19	15:41099273-41106767	27.7566	26.8582	28.655	OK
ENSG00000213614	HEXA	15:72635774-72668817	27.7516	26.9569	28.5464	OK
ENSG00000229891	Z83851.1	22:42760405-42765242	27.7506	26.4332	29.068	OK
ENSG00000184451	CCR10	17:40830906-40833861	27.7295	26.9656	28.4933	OK
ENSG00000145247	OCIAD2	4:48887035-48908954	27.695	25.603	29.787	OK
ENSG00000149929	HIRIP3	16:30004310-30007387	27.6603	26.9939	28.3267	OK
ENSG00000129460	NGDN	14:23938897-23947402	27.645	26.6267	28.6634	OK
ENSG00000054598	FOXC1	6:1610678-1614127	27.6048	27.0693	28.1402	OK
ENSG00000102898	NUTF2	16:67880634-67906470	27.6036	26.9466	28.2606	OK
ENSG00000004975	DVL2	17:7128659-7137868	27.5787	27.0089	28.1486	OK
ENSG00000100445	SDR39U1	14:24908973-24912007	27.5429	26.2361	28.8496	OK
ENSG00000227081	RP11-543P15.1	12:3320774-3321096	27.5328	24.9519	30.1138	OK
ENSG00000167363	FN3K	17:80693451-80709073	27.5326	26.6666	28.3986	OK
ENSG00000006555	TTC22	1:55245384-55266940	27.5258	26.9594	28.0923	OK
ENSG00000196154	S100A4	1:153516088-153522612	27.5163	25.6478	29.3849	OK
ENSG00000140259	MFAP1	15:44096689-44117000	27.5121	26.7855	28.2387	OK
ENSG00000116663	FBXO6	1:11724180-11734411	27.5029	26.6235	28.3823	OK
ENSG00000140995	DEF8	16:90015150-90034468	27.476	26.6266	28.3254	OK
ENSG00000198648	STK39	2:168810529-169104651	27.4681	26.7012	28.2351	OK
ENSG00000105171	POP4	19:30097169-30108162	27.458	26.2116	28.7044	OK
ENSG00000227953	RP11-439E19.3	1:246939314-246955687	27.4523	25.9626	28.942	OK
ENSG00000090382	LYZ	12:69742120-69748014	27.4523	26.5974	28.3072	OK
ENSG00000254531	AP001816.1	4:102268936-102270040	27.4508	25.6219	29.2796	OK
ENSG00000216921	AC131097.4	2:242836135-242844702	27.4394	25.4279	29.451	OK
ENSG00000134049	IER3IP1	18:44681412-44702745	27.4242	26.5833	28.2652	OK
ENSG00000133935	C14orf1	14:76117236-76127532	27.4149	26.5896	28.2401	OK
ENSG00000167220	HDHD2	18:44633781-44676871	27.3868	26.7103	28.0633	OK
ENSG00000161526	SAP30BP	17:73663398-73704139	27.3765	26.2925	28.4605	OK
ENSG00000103591	AAGAB	15:67493370-67547533	27.344	26.4646	28.2234	OK
ENSG00000236650	CTA-221G9.10	22:25574048-25574727	27.3005	25.9406	28.6605	OK
ENSG00000101152	DNAJC5	20:62526517-62567384	27.2637	26.7709	27.7565	OK
ENSG00000155827	RNF20	9:104296132-104325622	27.256	26.6016	27.9105	OK
ENSG00000169221	TBC1D10B	16:30368422-30381585	27.2543	26.4793	28.0293	OK
ENSG00000138768	USO1	4:76649761-76735382	27.2525	26.5205	27.9845	OK
ENSG00000162783	IER5	1:181057637-181059977	27.2518	26.5975	27.9062	OK
ENSG00000116120	FARSB	2:223435254-223521056	27.2406	26.4781	28.0031	OK
ENSG00000126368	NR1D1	17:38249039-38256978	27.2257	26.6328	27.8186	OK
ENSG00000125870	SNRPB2	20:16710605-16722421	27.2003	26.217	28.1836	OK
ENSG00000140943	MBTPS1	16:84087365-84150548	27.1868	26.6346	27.7389	OK
ENSG00000088930	XRN2	20:21283941-21370463	27.1863	26.5372	27.8354	OK
ENSG00000197536	C5orf56	5:131746327-131811736	27.1862	25.9677	28.4047	OK
ENSG00000112118	MCM3	6:52128806-52149582	27.1738	26.5105	27.8371	OK
ENSG00000175354	PTPN2	18:12785476-12884337	27.1635	26.3279	27.9991	OK
ENSG00000053770	MUDENG	14:57735626-57756797	27.1409	26.5794	27.7024	OK
ENSG00000204227	RING1	6:33176271-33180499	27.1286	26.3416	27.9156	OK
ENSG00000064607	SUGP2	19:19101696-19144380	27.0804	26.5165	27.6444	OK
ENSG00000173674	EIF1AX	X:20142635-20159962	27.0416	26.5792	27.5039	OK
ENSG00000173432	SAA1	11:18287720-18291524	27.0164	25.2612	28.7716	OK
ENSG00000109083	IFT20	17:26655352-26662495	26.9673	25.6382	28.2964	OK
ENSG00000090776	EFNB1	X:68048839-68061990	26.956	26.4196	27.4924	OK
ENSG00000127955	GNAI1	7:79763270-79848718	26.915	26.1336	27.6964	OK
ENSG00000187840	EIF4EBP1	8:37887858-37917883	26.9069	25.6442	28.1696	OK
ENSG00000116717	GADD45A	1:68150743-68154021	26.886	26.0168	27.7552	OK
ENSG00000119431	HDHD3	9:116135698-116139279	26.8827	25.8592	27.9062	OK
ENSG00000100647	KIAA0247	14:70078309-70181861	26.8756	26.4605	27.2907	OK
ENSG00000157933	SKI	1:2160133-2241558	26.8453	26.309	27.3816	OK
ENSG00000116574	RHOU	1:228870823-228882416	26.8425	25.7036	27.9814	OK
ENSG00000100949	RABGGTA	14:24734745-24740803	26.8105	25.9503	27.6707	OK
ENSG00000081721	DUSP12	1:161719547-161727028	26.7872	25.6555	27.9189	OK
ENSG00000167970	AC009065.1	16:2303737-2312343	26.7681	25.1721	28.3641	OK
ENSG00000130159	ECSIT	19:11616744-11639987	26.7367	25.8212	27.6522	OK
ENSG00000104980	TIMM44	19:7991603-8008708	26.7172	26.0157	27.4186	OK
ENSG00000166780	C16orf45	16:15528324-15682116	26.7144	26.0252	27.4037	OK
ENSG00000138646	HERC5	4:89378267-89427314	26.7052	26.0126	27.3978	OK
ENSG00000149658	YTHDF1	20:61826780-61847586	26.6966	26.1333	27.26	OK
ENSG00000130349	C6orf203	6:107349406-107372546	26.6854	25.4563	27.9145	OK
ENSG00000106299	WASL	7:123321988-123389121	26.6751	26.2009	27.1493	OK
ENSG00000176769	TCERG1L	10:132890653-133109984	26.6652	26.0525	27.2779	OK
ENSG00000141858	SAMD1	19:14198651-14201848	26.6526	25.6956	27.6096	OK
ENSG00000173867	MRPL46	15:89002706-89010650	26.6482	25.6146	27.6817	OK
ENSG00000103356	EARS2	16:23533334-23568696	26.6378	26.1509	27.1247	OK
ENSG00000186660	ZFP91	11:58346583-58388515	26.6215	26.2001	27.0428	OK
ENSG00000136950	ARPC5L	9:127624408-127640003	26.5814	25.6307	27.5322	OK
ENSG00000067141	NEO1	15:73344824-73597547	26.5602	26.1607	26.9596	OK
ENSG00000171033	PKIA	8:79428373-79517502	26.5234	25.7648	27.2819	OK
ENSG00000133275	CSNK1G2	19:1941160-1981309	26.5207	25.9312	27.1102	OK
ENSG00000125352	RNF113A	X:119004496-119005791	26.5007	25.6074	27.394	OK
ENSG00000164751	PEX2	8:77892493-77913280	26.4877	25.3044	27.671	OK
ENSG00000198917	C9orf114	9:131581929-131592100	26.4875	25.2344	27.7407	OK
ENSG00000066583	ISOC1	5:128430385-128449721	26.4676	25.7484	27.1869	OK
ENSG00000128340	RAC2	22:37621300-37640488	26.4547	25.4704	27.4391	OK
ENSG00000148400	NOTCH1	9:139388895-139440314	26.4212	26.0115	26.8308	OK
ENSG00000198355	PIM3	22:50354160-50357728	26.405	25.7447	27.0653	OK
ENSG00000108788	MLX	17:40719077-40725220	26.4022	25.6833	27.1212	OK
ENSG00000116691	MIIP	1:12079522-12092102	26.352	25.3806	27.3234	OK
ENSG00000107960	OBFC1	10:105642299-105677963	26.3177	25.2445	27.3909	OK
ENSG00000140416	TPM1	15:63334830-63364111	26.3164	25.4135	27.2193	OK
ENSG00000125753	VASP	19:46010687-46030236	26.2989	25.6523	26.9456	OK
ENSG00000069966	GNB5	15:52413116-52483566	26.2772	25.7045	26.8499	OK
ENSG00000117862	TXNDC12	1:52485802-52521843	26.2674	25.4859	27.0489	OK
ENSG00000039650	PNKP	19:50364461-50370818	26.2565	25.4993	27.0138	OK
ENSG00000136463	TACO1	17:61678230-61685724	26.2471	25.4203	27.0739	OK
ENSG00000067334	DNTTIP2	1:94333372-94345474	26.2292	25.2413	27.217	OK
ENSG00000178761	C15orf17	15:75192328-75199462	26.2222	25.6765	26.7679	OK
ENSG00000130208	APOC1	19:45417920-45422606	26.2004	24.4177	27.9831	OK
ENSG00000140931	CMTM3	16:66637934-66647795	26.1546	25.2818	27.0273	OK
ENSG00000142039	CCDC97	19:41816093-41830785	26.151	25.6231	26.6789	OK
ENSG00000119953	SMNDC1	10:112052797-112064709	26.1394	25.363	26.9158	OK
ENSG00000114784	EIF1B	3:40351174-40353915	26.1093	25.0481	27.1705	OK
ENSG00000185262	FAM100B	17:74261282-74267375	26.0811	25.2929	26.8693	OK
ENSG00000130733	YIPF2	19:11033445-11039357	26.0763	25.2629	26.8897	OK
ENSG00000112972	HMGCS1	5:43289496-43313614	26.0363	25.3346	26.738	OK
ENSG00000197562	RAB40C	16:639356-679272	26.0214	25.2995	26.7434	OK
ENSG00000040633	PHF23	17:7138349-7142825	26.0051	25.1465	26.8637	OK
ENSG00000156502	SUPV3L1	10:70939987-70968855	25.9931	24.7024	27.2838	OK
ENSG00000155090	KLF10	8:103661006-103668130	25.9868	25.4259	26.5477	OK
ENSG00000075336	C18orf55	18:71815745-71826197	25.9262	25.1228	26.7297	OK
ENSG00000078304	PPP2R5C	14:102228134-102394326	25.919	25.1866	26.6513	OK
ENSG00000100519	PSMC6	14:53173889-53195305	25.8996	25.2338	26.5654	OK
ENSG00000109670	FBXW7	4:153242409-153456172	25.8881	25.2624	26.5138	OK
ENSG00000154153	FAM134B	5:16473146-16617167	25.8708	25.2191	26.5225	OK
ENSG00000233762	AC007969.5	2:172373748-172374232	25.8531	23.746	27.9603	OK
ENSG00000171425	ZNF581	19:56154985-56156988	25.8268	24.9157	26.7379	OK
ENSG00000170571	EMB	5:49692025-49739082	25.8041	25.3255	26.2826	OK
ENSG00000197780	TAF13	1:109605120-109618624	25.7871	24.625	26.9491	OK
ENSG00000128989	ARPP19	15:52839431-52861213	25.7767	25.3608	26.1926	OK
ENSG00000111269	CREBL2	12:12764760-12798042	25.7546	25.2491	26.26	OK
ENSG00000140400	MAN2C1	15:75648132-75660946	25.7379	25.1978	26.2781	OK
ENSG00000092098	RNF31	14:24616706-24629869	25.7318	25.0356	26.428	OK
ENSG00000082068	WDR70	5:37379313-37753537	25.6692	24.2121	27.1263	OK
ENSG00000128534	NAA38	7:117824085-117832878	25.6631	24.4607	26.8654	OK
ENSG00000064666	CNN2	19:1026297-1039060	25.6377	24.9816	26.2938	OK
ENSG00000091947	TMEM101	17:42088558-42092417	25.6188	24.807	26.4306	OK
ENSG00000135956	TMEM127	2:96916311-96931732	25.6132	25.0525	26.1739	OK
ENSG00000169692	AGPAT2	9:139567594-139581875	25.6014	24.7372	26.4656	OK
ENSG00000171570	EGLN2	19:41305047-41314336	25.5063	24.7702	26.2423	OK
ENSG00000123505	AMD1	6:111195972-111216916	25.4911	24.8097	26.1724	OK
ENSG00000108439	PNPO	17:46018888-46026673	25.4858	24.9525	26.0192	OK
ENSG00000226243	RPL37AP1	20:43095203-43095482	25.4471	22.5184	28.3757	OK
ENSG00000165494	PCF11	11:82868029-82898493	25.4251	24.6078	26.2424	OK
ENSG00000108272	DHRS11	17:34948328-34957235	25.3897	24.5494	26.23	OK
ENSG00000133983	COX16	14:70791797-70826444	25.3753	24.6304	26.1202	OK
ENSG00000108819	PPP1R9B	17:48211103-48227991	25.3659	24.6968	26.035	OK
ENSG00000132823	C20orf111	20:42825135-42839431	25.3369	24.501	26.1728	OK
ENSG00000020426	MNAT1	14:61201458-61436671	25.3226	24.3448	26.3003	OK
ENSG00000025772	TOMM34	20:43570770-43589127	25.3215	24.6502	25.9928	OK
ENSG00000225470	JPX	X:73164176-73220326	25.311	24.0508	26.5713	OK
ENSG00000024422	EHD2	19:48216600-48246390	25.278	24.7407	25.8153	OK
ENSG00000108883	EFTUD2	17:42927654-42976993	25.2687	24.7152	25.8221	OK
ENSG00000099785	2013-03-02	19:8478186-8503895	25.2682	24.2923	26.2441	OK
ENSG00000187555	USP7	16:8985950-9057341	25.2583	24.7744	25.7422	OK
ENSG00000142002	DPP9	19:4675237-4723875	25.2568	24.7152	25.7985	OK
ENSG00000108591	DRG2	17:17991238-18011285	25.2213	24.2449	26.1977	OK
ENSG00000090372	STRN4	19:47222769-47250251	25.2027	24.596	25.8095	OK
ENSG00000105671	DDX49	19:19030483-19039442	25.2003	24.4552	25.9454	OK
ENSG00000167193	CRK	17:1323982-1359552	25.1748	24.6444	25.7051	OK
ENSG00000166887	VPS39	15:42450898-42500514	25.1736	24.7402	25.6071	OK
ENSG00000165169	DYNLT3	X:37696009-37706890	25.1379	24.4652	25.8106	OK
ENSG00000127663	KDM4B	19:4969123-5153606	25.1198	24.6538	25.5857	OK
ENSG00000176845	METRNL	17:81037566-81052585	25.1162	24.2585	25.9739	OK
ENSG00000144827	ABHD10	3:111697856-111712210	25.0917	24.4205	25.763	OK
ENSG00000100319	ZMAT5	22:30126944-30163000	25.0784	23.896	26.2607	OK
ENSG00000170458	CD14	5:140011312-140013286	25.0586	24.2119	25.9054	OK
ENSG00000163866	C1orf212	1:35178337-35325417	25.0421	23.8291	26.255	OK
ENSG00000198858	C19orf22	19:896502-913225	25.0262	24.3087	25.7437	OK
ENSG00000130024	PHF10	6:170104000-170124151	25.0259	24.3911	25.6606	OK
ENSG00000069399	BCL3	19:45250961-45263301	25.0144	23.8178	26.211	OK
ENSG00000101189	C20orf20	20:61427804-61431945	25.0017	24.243	25.7605	OK
ENSG00000152219	C11orf46	11:30344597-30359774	25.0015	23.7491	26.2539	OK
ENSG00000120055	C10orf95	10:104209573-104216054	24.9885	24.01	25.967	OK
ENSG00000131876	SNRPA1	15:101821714-101835487	24.981	23.754	26.2079	OK
ENSG00000212694	AC084018.1	12:122233172-122241812	24.9732	23.7104	26.2361	OK
ENSG00000097033	SH3GLB1	1:87170258-87213867	24.9503	24.1839	25.7166	OK
ENSG00000161179	YDJC	22:21982377-21984353	24.9501	23.8974	26.0028	OK
ENSG00000124160	NCOA5	20:44689623-44718591	24.9482	24.3767	25.5196	OK
ENSG00000152332	UHMK1	1:162467040-162499419	24.9353	24.5795	25.2912	OK
ENSG00000116473	RAP1A	1:112084839-112259313	24.92	23.9648	25.8752	OK
ENSG00000023572	GLRX2	1:193065597-193075244	24.9127	23.6393	26.186	OK
ENSG00000125695	STRADA	17:61780195-61819330	24.899	24.1277	25.6703	OK
ENSG00000074695	LMAN1	18:56995054-57026503	24.8913	24.4683	25.3143	OK
ENSG00000168286	THAP11	16:67876212-67878097	24.8843	24.185	25.5836	OK
ENSG00000228049	POLR2J2	7:102178365-102312182	24.8831	22.8696	26.8965	OK
ENSG00000178927	C17orf62	17:80400519-80408694	24.8665	24.0468	25.6862	OK
ENSG00000125648	SLC25A23	19:6436092-6459781	24.8467	24.3154	25.378	OK
ENSG00000110090	CPT1A	11:68522087-68609399	24.8395	24.3533	25.3258	OK
ENSG00000167705	RILP	17:1549443-1553352	24.8285	24.101	25.5561	OK
ENSG00000145817	YIPF5	5:143537722-143550278	24.818	24.0169	25.6191	OK
ENSG00000185274	WBSCR17	7:70597154-71178585	24.8042	24.2023	25.4061	OK
ENSG00000182173	TSEN54	17:73511787-73520820	24.8012	24.0887	25.5138	OK
ENSG00000091164	TXNL1	18:54264438-54318505	24.7903	24.0364	25.5443	OK
ENSG00000160445	ZER1	9:131492064-131534693	24.7861	24.2187	25.3535	OK
ENSG00000166173	LARP6	15:71123890-71146498	24.768	23.5983	25.9377	OK
ENSG00000198060	2013-03-05	10:94050919-94113721	24.7043	23.8503	25.5582	OK
ENSG00000065268	WDR18	19:984327-994569	24.6876	23.9105	25.4647	OK
ENSG00000131653	TRAF7	16:2205765-2228130	24.6717	24.1875	25.1558	OK
ENSG00000131473	ACLY	17:40023160-40075272	24.6613	24.1066	25.216	OK
ENSG00000133028	SCO1	17:10583653-10600885	24.652	23.9236	25.3804	OK
ENSG00000137767	SQRDL	15:45927000-45983492	24.6321	23.9474	25.3169	OK
ENSG00000167962	ZNF598	16:2047767-2059763	24.6244	24.1018	25.1469	OK
ENSG00000212864	RNF208	9:140114706-140116033	24.6189	23.6485	25.5894	OK
ENSG00000122644	ARL4A	7:12726480-12730559	24.608	23.554	25.662	OK
ENSG00000181524	RPL24P4	6:42924082-42924503	24.5898	22.7229	26.4566	OK
ENSG00000255198	SNHG9	16:2014959-2015510	24.5742	21.6423	27.5062	OK
ENSG00000137124	ALDH1B1	9:38392660-38398658	24.5608	23.9935	25.1281	OK
ENSG00000168118	RAB4A	1:229406821-229441641	24.5382	23.5054	25.571	OK
ENSG00000161847	RAVER1	19:10426894-10444314	24.5217	24.0293	25.0141	OK
ENSG00000142409	ZNF787	19:56598731-56632649	24.5191	23.8336	25.2047	OK
ENSG00000130222	GADD45G	9:92219927-92221470	24.5191	23.5188	25.5193	OK
ENSG00000145545	SRD5A1	5:6633455-6669675	24.5053	23.8581	25.1526	OK
ENSG00000117133	RPF1	1:84944941-84963473	24.4946	23.6525	25.3367	OK
ENSG00000169371	SNUPN	15:75890423-75918156	24.4523	23.614	25.2906	OK
ENSG00000117318	ID3	1:23884408-23886285	24.4427	23.2531	25.6323	OK
ENSG00000115306	SPTBN1	2:54683421-54896812	24.4231	23.9632	24.8831	OK
ENSG00000134247	PTGFRN	1:117452678-117532980	24.4205	23.6311	25.2099	OK
ENSG00000168246	UBTD2	5:171636643-171711075	24.4198	23.9082	24.9314	OK
ENSG00000170577	SIX2	2:45232342-45236543	24.4161	23.7696	25.0627	OK
ENSG00000102900	NUP93	16:56764036-56878862	24.3957	23.8471	24.9442	OK
ENSG00000132661	NXT1	20:23331372-23335414	24.3936	23.4612	25.326	OK
ENSG00000137309	HMGA1	6:34204576-34214008	24.3864	23.4985	25.2742	OK
ENSG00000162869	KLRAQ1	2:48667736-48742525	24.3837	23.3638	25.4036	OK
ENSG00000108771	DHX58	17:40253421-40264751	24.3836	23.7057	25.0615	OK
ENSG00000069509	FUNDC1	X:44382884-44402247	24.3766	23.3256	25.4276	OK
ENSG00000185090	MANEAL	1:38259473-38266809	24.3604	23.5445	25.1763	OK
ENSG00000167862	ICT1	17:73008779-73017355	24.3341	23.2505	25.4178	OK
ENSG00000196405	EVL	14:100438150-100610572	24.3233	23.486	25.1607	OK
ENSG00000109610	SOD3	4:24797084-24802464	24.3135	23.5351	25.0918	OK
ENSG00000155254	MARVELD1	10:99472929-99484694	24.2942	23.6204	24.9681	OK
ENSG00000136933	RABEPK	9:127962820-127996437	24.2899	23.2923	25.2875	OK
ENSG00000088766	CRLS1	20:5986735-6020699	24.283	23.0155	25.5505	OK
ENSG00000137824	FAM82A2	15:41028081-41048049	24.2458	23.6134	24.8782	OK
ENSG00000244313	RP11-425L10.1	11:46450162-46450700	24.2325	22.1805	26.2846	OK
ENSG00000166847	DCTN5	16:23652712-23681195	24.2064	23.7073	24.7055	OK
ENSG00000110315	RNF141	11:10533224-10562777	24.2016	23.6925	24.7106	OK
ENSG00000109016	DHRS7B	17:21030257-21094836	24.1958	23.1871	25.2044	OK
ENSG00000104907	TRMT1	19:13215715-13227563	24.1771	23.4801	24.8742	OK
ENSG00000156875	HIAT1	1:100503652-100548933	24.1675	23.5891	24.746	OK
ENSG00000095139	ARCN1	11:118443104-118473730	24.1523	23.381	24.9236	OK
ENSG00000204386	NEU1	6:31825435-31830683	24.1456	23.2672	25.0239	OK
ENSG00000171766	GATM	15:45653321-45670979	24.1308	23.5512	24.7103	OK
ENSG00000196668	NCRNA00173	12:116971226-116974323	24.1025	22.2281	25.9769	OK
ENSG00000203497	RP11-313D6.4	10:112629625-112631991	24.1023	22.9362	25.2684	OK
ENSG00000164209	SLC25A46	5:110073836-110100857	24.097	23.4689	24.7252	OK
ENSG00000065717	TLE2	19:2997636-3045786	24.0943	23.279	24.9095	OK
ENSG00000103479	RBL2	16:53468360-53525560	24.0854	23.5755	24.5953	OK
ENSG00000167657	DAPK3	19:3958451-3971038	24.0567	23.2195	24.8938	OK
ENSG00000140939	NOL3	16:67204404-67209643	24.0323	23.123	24.9415	OK
ENSG00000235065	RPL24P2	20:21095363-21095838	24.0294	22.3633	25.6956	OK
ENSG00000173545	ZNF622	5:16451627-16465901	24.0212	23.2931	24.7493	OK
ENSG00000197771	MCMBP	10:121588971-121633133	24.0098	23.4046	24.615	OK
ENSG00000133265	HSPBP1	19:55773591-55791751	23.9983	23.1708	24.8257	OK
ENSG00000159479	MED8	1:43849587-43855479	23.9716	23.0879	24.8553	OK
ENSG00000138041	SMEK2	2:55774427-55846015	23.9644	23.3858	24.5431	OK
ENSG00000064545	TMEM161A	19:19229977-19249275	23.9558	23.2335	24.6781	OK
ENSG00000135211	TMEM60	7:77423044-77427897	23.9525	22.9748	24.9301	OK
ENSG00000183864	TOB2	22:41829495-41843027	23.9456	23.5042	24.387	OK
ENSG00000105011	ASF1B	19:14230320-14247768	23.9355	23.2482	24.6228	OK
ENSG00000105771	C19orf61	19:44235300-44259142	23.9315	23.3243	24.5387	OK
ENSG00000162836	ACP6	1:147119169-147142618	23.8735	22.9341	24.8129	OK
ENSG00000198730	CTR9	11:10772533-10801290	23.8647	23.2244	24.5049	OK
ENSG00000180867	RP11-337C18.5	1:146649691-146651206	23.8563	22.9133	24.7993	OK
ENSG00000160803	UBQLN4	1:156005091-156023585	23.844	23.1313	24.5567	OK
ENSG00000109171	SLAIN2	4:48343338-48428076	23.798	22.7759	24.8202	OK
ENSG00000139899	CBLN3	14:24895741-24898731	23.7962	23.1891	24.4032	OK
ENSG00000172081	MOBKL2A	19:2071036-2096269	23.7959	23.2931	24.2987	OK
ENSG00000134602	AL109749.1	X:131157292-131209971	23.7904	23.1638	24.417	OK
ENSG00000000003	TSPAN6	X:99883666-99894988	23.7488	22.9874	24.5101	OK
ENSG00000124172	ATP5E	20:57600521-57607437	23.7438	23.0744	24.4132	OK
ENSG00000143013	LMO4	1:87794150-87812788	23.7431	22.7771	24.7091	OK
ENSG00000196363	WDR5	9:137001209-137025093	23.738	23.1194	24.3566	OK
ENSG00000179094	PER1	17:8043808-8059678	23.7364	23.3112	24.1617	OK
ENSG00000119392	GLE1	9:131266978-131304567	23.7231	23.2103	24.236	OK
ENSG00000154719	MRPL39	21:26957967-26979829	23.6758	22.6242	24.7275	OK
ENSG00000217930	PAM16	16:4390251-4401373	23.6618	22.2527	25.0708	OK
ENSG00000149930	TAOK2	16:29985221-30003582	23.6612	23.1803	24.1422	OK
ENSG00000102871	TRADD	16:67188082-67193789	23.6559	22.8087	24.5031	OK
ENSG00000214014	OVCA2	17:1945276-1946479	23.6266	22.5196	24.7337	OK
ENSG00000136813	KIAA0368	9:114122971-114247025	23.607	22.9629	24.2512	OK
ENSG00000117758	STX12	1:28099693-28150963	23.6001	22.9019	24.2982	OK
ENSG00000089050	RBBP9	20:18467183-18477887	23.5829	23.0984	24.0674	OK
ENSG00000103043	VAC14	16:70721341-70835071	23.5498	22.9618	24.1378	OK
ENSG00000146242	TPBG	6:83072922-83080545	23.5398	22.9444	24.1352	OK
ENSG00000215717	TMEM167B	1:109633356-109639556	23.5016	22.9386	24.0646	OK
ENSG00000108961	RANGRF	17:8191968-8193409	23.491	22.3092	24.6728	OK
ENSG00000011260	UTP18	17:49337888-49375297	23.4858	22.622	24.3496	OK
ENSG00000165389	C14orf147	14:34901994-34931562	23.441	22.8914	23.9906	OK
ENSG00000188895	MSL1	17:38278789-38293040	23.4406	22.9495	23.9317	OK
ENSG00000068912	ERLEC1	2:54014180-54045956	23.4326	22.6315	24.2337	OK
ENSG00000103194	USP10	16:84733554-84813525	23.428	22.9039	23.9521	OK
ENSG00000198689	SLC9A6	X:135067597-135129423	23.4066	22.9033	23.9099	OK
ENSG00000170265	ZNF282	7:148892553-148923339	23.3996	22.5764	24.2229	OK
ENSG00000167202	TBC1D2B	15:78276377-78370066	23.3905	22.4591	24.3218	OK
ENSG00000086189	DIMT1L	5:61683080-61699766	23.3768	22.6787	24.0749	OK
ENSG00000124370	MCEE	2:71336813-71357369	23.3725	22.098	24.647	OK
ENSG00000242265	PEG10	7:94285636-94299007	23.3695	22.5856	24.1535	OK
ENSG00000038358	EDC4	16:67906974-67918406	23.3634	22.9475	23.7793	OK
ENSG00000119541	VPS4B	18:61056422-61089693	23.3628	22.864	23.8616	OK
ENSG00000100105	PATZ1	22:31721789-31742218	23.3329	22.6776	23.9882	OK
ENSG00000184371	CSF1	1:110452863-110473614	23.3264	22.8042	23.8486	OK
ENSG00000136827	TOR1A	9:132575221-132586413	23.2986	22.5971	24.0001	OK
ENSG00000116213	WRAP73	1:3547330-3569325	23.2785	22.3539	24.203	OK
ENSG00000101463	TMEM90B	20:24449834-24647252	23.2764	22.5848	23.968	OK
ENSG00000204060	FOXO6	1:41827593-41849262	23.271	22.6784	23.8637	OK
ENSG00000109065	NAT9	17:72766687-72772470	23.2454	22.5671	23.9237	OK
ENSG00000177613	CSTF2T	10:53455246-53459355	23.2175	22.773	23.662	OK
ENSG00000187049	TMEM216	11:61159158-61166335	23.2151	22.155	24.2753	OK
ENSG00000153485	C14orf109	14:93651295-93653431	23.2133	22.0748	24.3517	OK
ENSG00000165782	TMEM55B	14:20926011-20929637	23.1997	22.3304	24.0691	OK
ENSG00000172456	FGGY	1:59762466-60233347	23.1906	21.7661	24.6151	OK
ENSG00000176396	EID2	19:40028889-40030870	23.1887	22.241	24.1363	OK
ENSG00000170385	SLC30A1	1:211744909-211752084	23.1422	22.76	23.5245	OK
ENSG00000167695	FAM57A	17:635846-646074	23.1373	22.4704	23.8042	OK
ENSG00000176171	BNIP3	10:133781577-133795435	23.1095	22.2041	24.0149	OK
ENSG00000112312	GMNN	6:24775158-24786327	23.0901	22.0156	24.1646	OK
ENSG00000102910	LONP2	16:48278206-48389415	23.0865	22.6965	23.4764	OK
ENSG00000099203	TMED1	19:10943114-10946983	23.0737	22.2622	23.8852	OK
ENSG00000138381	ASNSD1	2:190526145-190535557	23.0574	22.2991	23.8157	OK
ENSG00000125755	SYMPK	19:46318692-46366548	23.0389	22.5197	23.558	OK
ENSG00000112893	MAN2A1	5:109025066-109205326	23.035	22.5159	23.554	OK
ENSG00000188021	UBQLN2	X:56590025-56593443	23.0274	22.539	23.5159	OK
ENSG00000176463	SLCO3A1	15:92396924-92715665	23.019	22.5049	23.533	OK
ENSG00000130748	TMEM160	19:47549167-47551882	23.0142	21.7327	24.2957	OK
ENSG00000246067	RP11-113K21.5	11:82783107-82817761	23.0102	21.349	24.6714	OK
ENSG00000077235	GTF3C1	16:27471934-27561251	23.0099	22.6767	23.3431	OK
ENSG00000100726	TELO2	16:1543363-1560458	23.0012	22.4518	23.5506	OK
ENSG00000123684	LPGAT1	1:211916798-212004114	22.9983	22.3853	23.6112	OK
ENSG00000198954	KIAA1279	10:70748486-70776738	22.965	22.3027	23.6273	OK
ENSG00000170310	STX8	17:9153788-9479275	22.9607	21.9698	23.9515	OK
ENSG00000133135	RNF128	X:105937023-106040223	22.9539	22.4126	23.4953	OK
ENSG00000124164	VAPB	20:56964177-57026157	22.9348	22.1652	23.7043	OK
ENSG00000109519	GRPEL1	4:7060632-7069924	22.9334	21.8616	24.0052	OK
ENSG00000103187	COTL1	16:84599199-84651683	22.9107	22.2312	23.5901	OK
ENSG00000242299	RP11-234A1.1	3:101295332-101295791	22.9088	21.2358	24.5819	OK
ENSG00000125977	EIF2S2	20:32676103-32700138	22.9065	22.3501	23.463	OK
ENSG00000188486	H2AFX	11:118964563-118966177	22.8934	22.0726	23.7142	OK
ENSG00000122692	SMU1	9:33041761-33076665	22.8789	22.0508	23.707	OK
ENSG00000107104	KANK1	9:470290-746105	22.8757	22.1611	23.5904	OK
ENSG00000162769	FLVCR1	1:213031596-213072705	22.8672	22.1531	23.5813	OK
ENSG00000130193	C8orf55	8:143808620-143818345	22.861	22.2346	23.4874	OK
ENSG00000175063	UBE2C	20:44441214-44445596	22.8235	21.6163	24.0307	OK
ENSG00000254535	PABPC4L	4:135121061-135122903	22.8193	21.697	23.9416	OK
ENSG00000105607	GCDH	19:13001973-13010783	22.8187	22.0942	23.5433	OK
ENSG00000105552	BCAT2	19:49298321-49314320	22.8092	21.9379	23.6805	OK
ENSG00000141026	MED9	17:17380299-17396535	22.8057	22.1943	23.4171	OK
ENSG00000147224	PRPS1	X:106871736-106894256	22.8047	22.0659	23.5434	OK
ENSG00000103249	CLCN7	16:1494934-1525581	22.7829	22.2423	23.3234	OK
ENSG00000180596	HIST1H2BC	6:26115128-26124154	22.7808	21.4385	24.1231	OK
ENSG00000101888	NXT2	X:108779009-108787919	22.7771	22.1448	23.4095	OK
ENSG00000185009	AP3M1	10:75881523-75910821	22.7574	22.1789	23.336	OK
ENSG00000105355	PLIN3	19:4838345-4867780	22.7507	22.1568	23.3445	OK
ENSG00000162664	ZNF326	1:90457721-90494097	22.7495	21.9337	23.5654	OK
ENSG00000234009	AL049757.3	22:43172411-43173302	22.7366	21.6988	23.7744	OK
ENSG00000060642	PIGV	1:27113962-27124889	22.7304	21.95	23.5108	OK
ENSG00000100811	YY1	14:100705321-100749129	22.7209	22.3796	23.0623	OK
ENSG00000141480	ARRB2	17:4613783-4624795	22.7193	21.9036	23.535	OK
ENSG00000130669	PAK4	19:39616419-39670046	22.6957	22.0319	23.3594	OK
ENSG00000121864	ZNF639	3:179040778-179053323	22.6857	21.7995	23.572	OK
ENSG00000113240	CLK4	5:178029664-178057616	22.681	21.8657	23.4964	OK
ENSG00000101146	RAE1	20:55926065-55954267	22.6768	21.7769	23.5768	OK
ENSG00000196684	HSH2D	19:16244837-16269344	22.6624	21.956	23.3688	OK
ENSG00000133313	CNDP2	18:72163442-72190687	22.6565	22.1151	23.1978	OK
ENSG00000122257	RBBP6	16:24550907-24584184	22.6494	22.0768	23.2221	OK
ENSG00000116954	RRAGC	1:39303869-39325495	22.6329	22.0623	23.2034	OK
ENSG00000168040	FADD	11:70049268-70053496	22.6321	21.9564	23.3079	OK
ENSG00000056050	C4orf27	4:170650615-170679104	22.6205	21.6075	23.6335	OK
ENSG00000156521	TYSND1	10:71897736-71906432	22.617	22.0276	23.2064	OK
ENSG00000123989	CHPF	2:220403668-220408509	22.6118	22.0483	23.1753	OK
ENSG00000197324	LRP10	14:23340821-23350789	22.6051	22.0398	23.1704	OK
ENSG00000108759	KRT32	17:39616062-39623681	22.6027	21.9081	23.2973	OK
ENSG00000113811	RP11-884K10.5	3:53918436-53926015	22.5703	21.3531	23.7875	OK
ENSG00000102974	CTCF	16:67596309-67673086	22.5694	22.0258	23.113	OK
ENSG00000236028	RP11-323C15.2	20:45529781-45530365	22.5578	20.7773	24.3384	OK
ENSG00000226593	AC004258.1	19:1276019-1279226	22.5485	21.2758	23.8212	OK
ENSG00000226976	COX6A1P2	6:37012606-37013177	22.5192	21.1213	23.9171	OK
ENSG00000183401	CCDC159	19:11457180-11465619	22.5105	21.5683	23.4527	OK
ENSG00000169446	MMGT1	X:135044228-135056222	22.5075	21.9436	23.0713	OK
ENSG00000100889	PCK2	14:24563367-24573339	22.4968	21.7718	23.2219	OK
ENSG00000145284	SCD5	4:83550691-83720010	22.4947	21.9847	23.0048	OK
ENSG00000053501	USE1	19:17326154-17330638	22.4658	21.3978	23.5339	OK
ENSG00000011451	WIZ	19:15532318-15560762	22.4614	21.909	23.0138	OK
ENSG00000136451	VEZF1	17:56048909-56065615	22.4551	22.0445	22.8657	OK
ENSG00000152022	LIX1L	1:145477084-145501669	22.4458	21.895	22.9965	OK
ENSG00000154832	CXXC1	18:47808712-47814692	22.4435	21.9059	22.9812	OK
ENSG00000125503	PPP1R12C	19:55602282-55628927	22.4389	21.8057	23.0721	OK
ENSG00000099942	CRKL	22:21271713-21308037	22.4161	22.0339	22.7982	OK
ENSG00000033627	ATP6V0A1	17:40610861-40674596	22.4154	21.8218	23.009	OK
ENSG00000100399	CHADL	22:41625516-41636938	22.3996	21.4231	23.3761	OK
ENSG00000224051	GLTPD1	1:1260135-1264277	22.3851	21.7328	23.0374	OK
ENSG00000175707	C1orf172	1:27276052-27286897	22.3828	21.6961	23.0696	OK
ENSG00000104825	NFKBIB	19:39390603-39399533	22.3418	21.6672	23.0164	OK
ENSG00000160685	ZBTB7B	1:154975126-154990998	22.3387	21.5495	23.128	OK
ENSG00000175130	MARCKSL1	1:32799432-32801980	22.3275	21.6255	23.0294	OK
ENSG00000182628	SKA2	17:57187307-57232800	22.2895	21.7164	22.8626	OK
ENSG00000182022	CHST15	10:125767183-125853206	22.2641	21.6701	22.858	OK
ENSG00000135900	MRPL44	2:224822120-224832431	22.2601	21.5703	22.95	OK
ENSG00000137947	GTF2B	1:89318614-89357627	22.2458	21.3896	23.1019	OK
ENSG00000148296	SURF6	9:136197551-136203235	22.2261	21.5798	22.8725	OK
ENSG00000126653	CCDC55	17:28443798-28513493	22.2176	21.3866	23.0486	OK
ENSG00000182827	ACBD3	1:226332379-226374431	22.18	21.5533	22.8067	OK
ENSG00000172331	BPGM	7:134331559-134364565	22.1784	21.4631	22.8937	OK
ENSG00000155097	ATP6V1C1	8:104033290-104085279	22.1781	21.5099	22.8463	OK
ENSG00000219438	FAM19A5	22:48885271-49246724	22.1716	21.3721	22.9712	OK
ENSG00000129636	ITFG1	16:47188297-47495173	22.1492	21.373	22.9253	OK
ENSG00000181191	PJA1	X:68380581-68385364	22.1336	21.4307	22.8365	OK
ENSG00000135070	ISCA1	9:88879460-88897676	22.0993	21.4148	22.7838	OK
ENSG00000133624	ZNF767	7:149244244-149321843	22.074	21.0603	23.0878	OK
ENSG00000065135	GNAI3	1:110091232-110136975	22.0525	21.5587	22.5462	OK
ENSG00000137975	CLCA2	1:86889768-86922241	22.0514	21.5427	22.5601	OK
ENSG00000169660	HEXDC	17:80376251-80400515	22.0422	21.2531	22.8313	OK
ENSG00000107537	PHYH	10:13319795-13344412	22.0283	21.2573	22.7994	OK
ENSG00000174238	PITPNA	17:1421286-1466110	21.9682	21.4227	22.5137	OK
ENSG00000088256	GNA11	19:3094407-3121452	21.957	21.2361	22.6778	OK
ENSG00000113532	ST8SIA4	5:100145356-100238970	21.9555	21.4728	22.4381	OK
ENSG00000218227	RP11-889L3.1	5:177482604-177483195	21.9441	20.5986	23.2896	OK
ENSG00000185115	NDNL2	15:29560352-29562033	21.9319	21.232	22.6318	OK
ENSG00000089356	FXYD3	19:35606731-35615227	21.8992	20.2551	23.5434	OK
ENSG00000253683	CTB-79E8.3	5:172083524-172083716	21.891	16.8689	26.9132	OK
ENSG00000226137	AC127496.3	17:79003501-79005315	21.8909	21.2208	22.561	OK
ENSG00000176903	PNMA1	14:74178493-74181128	21.8896	21.3433	22.4359	OK
ENSG00000163444	TMEM183A	1:202976513-202993976	21.8509	20.9083	22.7935	OK
ENSG00000167196	FBXO22	15:76196199-76227609	21.8394	21.019	22.6597	OK
ENSG00000152944	MED21	12:27175478-27219276	21.8334	21.0702	22.5965	OK
ENSG00000124313	IQSEC2	X:53262057-53350522	21.8217	20.6852	22.9582	OK
ENSG00000125355	FAM70A	X:119392504-119445411	21.8171	21.1413	22.4929	OK
ENSG00000101132	PFDN4	20:52824385-52844591	21.801	19.9291	23.6729	OK
ENSG00000039523	FAM65A	16:67562719-67580689	21.7949	21.2539	22.336	OK
ENSG00000110048	OSBP	11:59341870-59383617	21.7737	21.2302	22.3172	OK
ENSG00000107130	NCS1	9:132934856-132999583	21.7635	21.2852	22.2418	OK
ENSG00000100749	VRK1	14:97263683-97347950	21.7492	21.0571	22.4413	OK
ENSG00000108592	FTSJ3	17:61896794-61905031	21.7382	21.2742	22.2022	OK
ENSG00000167578	RAB4B	19:41277552-41302847	21.7298	20.8437	22.616	OK
ENSG00000140873	ADAMTS18	16:77316024-77469011	21.7291	21.3539	22.1043	OK
ENSG00000224550	RP11-270C12.3	1:108047824-108048070	21.6862	18.4712	24.9012	OK
ENSG00000174100	MRPL45	17:36452989-36479101	21.6436	20.9536	22.3335	OK
ENSG00000186480	INSIG1	7:155089485-155101945	21.6355	21.0462	22.2248	OK
ENSG00000088899	RP5-1187M17.10	20:3143262-3154192	21.6354	21.1425	22.1282	OK
ENSG00000087263	OGFOD1	16:56485406-56511407	21.6245	21.1199	22.1292	OK
ENSG00000130816	DNMT1	19:10244022-10305755	21.604	21.1257	22.0824	OK
ENSG00000014138	POLA2	11:65029232-65073060	21.6025	20.5941	22.6109	OK
ENSG00000104472	CHRAC1	8:141521396-141527236	21.596	20.686	22.506	OK
ENSG00000130766	SESN2	1:28586037-28609002	21.5872	21.1175	22.0569	OK
ENSG00000172070	SRXN1	20:627258-656444	21.5788	20.9961	22.1615	OK
ENSG00000099377	HSD3B7	16:30996518-31000473	21.5529	20.8911	22.2148	OK
ENSG00000145623	OSMR	5:38845959-38945698	21.5451	21.0744	22.0159	OK
ENSG00000235026	AC066593.1	2:115888511-115918920	21.5135	20.3579	22.6692	OK
ENSG00000108064	TFAM	10:60144781-60158981	21.5115	20.762	22.2609	OK
ENSG00000136485	DCAF7	17:61627821-61671639	21.5111	21.1675	21.8547	OK
ENSG00000226221	AC022431.1	5:55800461-55800899	21.5109	19.8235	23.1984	OK
ENSG00000038210	PI4K2B	4:25162262-25280714	21.5041	20.4362	22.572	OK
ENSG00000197763	TXNRD3	3:126290621-126373998	21.4925	20.5475	22.4375	OK
ENSG00000139410	SDSL	12:113860041-113876081	21.4762	20.5139	22.4384	OK
ENSG00000107404	DVL1	1:1270655-1284760	21.4698	20.7852	22.1544	OK
ENSG00000253518	CTD-2031P19.4	5:55240483-55240957	21.4622	19.8854	23.0391	OK
ENSG00000163071	SPATA18	4:52917496-52963458	21.4559	20.8712	22.0406	OK
ENSG00000225648	SBDSP1	7:72300003-72307909	21.4416	20.3929	22.4902	OK
ENSG00000116685	KIAA2013	1:11979647-11986485	21.4408	20.9047	21.9769	OK
ENSG00000112664	NUDT3	6:34255996-34360451	21.4324	20.6529	22.2119	OK
ENSG00000072042	RDH11	14:68143520-68162510	21.4182	20.8631	21.9733	OK
ENSG00000183741	CBX6	22:39257454-39268319	21.4076	21.0526	21.7626	OK
ENSG00000227008	RP3-417G15.1	X:132804998-132805414	21.4073	19.6461	23.1684	OK
ENSG00000242071	RPL7AP6	14:70352056-70352869	21.4	20.3276	22.4724	OK
ENSG00000245556	CTD-2037K23.2	5:77638188-77656331	21.3793	20.6236	22.135	OK
ENSG00000160993	ALKBH4	7:102096684-102105323	21.351	20.4989	22.2031	OK
ENSG00000177732	SOX12	20:306206-310865	21.3509	20.7326	21.9692	OK
ENSG00000108055	SMC3	10:112327448-112364394	21.3379	20.9111	21.7648	OK
ENSG00000079432	CIC	19:42788816-42799949	21.3303	20.9633	21.6973	OK
ENSG00000178397	C7orf70	7:6369039-6388612	21.3181	20.7024	21.9337	OK
ENSG00000073169	RP3-402G11.5	22:50639407-50656045	21.2995	20.513	22.0859	OK
ENSG00000197775	C14orf167	14:24407939-24409196	21.2396	20.4259	22.0534	OK
ENSG00000163125	RPRD2	1:150335566-150449042	21.2291	20.8242	21.6339	OK
ENSG00000159842	ABR	17:906757-1090616	21.2251	20.8087	21.6415	OK
ENSG00000102393	GLA	X:100652790-100662913	21.2206	20.1601	22.2812	OK
ENSG00000121848	RNF115	1:145611035-145690661	21.2186	20.6939	21.7433	OK
ENSG00000125304	TM9SF2	13:100153670-100215645	21.2091	20.6176	21.8006	OK
ENSG00000119723	COQ6	14:74416628-74429811	21.1974	20.4395	21.9553	OK
ENSG00000163281	GNPDA2	4:44703884-44728612	21.1864	20.4186	21.9543	OK
ENSG00000141401	IMPA2	18:11981426-12030876	21.1703	20.444	21.8967	OK
ENSG00000174109	C16orf91	16:1469753-1479345	21.1591	20.1713	22.147	OK
ENSG00000023041	ZDHHC6	10:114190057-114206672	21.1568	20.2124	22.1013	OK
ENSG00000115539	PDCL3	2:101179151-101193197	21.1568	20.2549	22.0587	OK
ENSG00000165525	NEMF	14:50249996-50319539	21.1565	20.4622	21.8508	OK
ENSG00000133393	FOPNL	16:15959575-15982472	21.143	20.5618	21.7242	OK
ENSG00000154096	THY1	11:119288089-119295695	21.1384	20.2378	22.039	OK
ENSG00000181523	SGSH	17:78183078-78194199	21.1362	20.4994	21.7731	OK
ENSG00000157184	CPT2	1:53662100-53679869	21.1329	20.634	21.6318	OK
ENSG00000165516	KLHDC2	14:50234325-50249909	21.1275	20.5525	21.7025	OK
ENSG00000104859	CLASRP	19:45542297-45574214	21.111	20.3849	21.837	OK
ENSG00000132024	CC2D1A	19:14016955-14041693	21.1018	20.516	21.6875	OK
ENSG00000130202	PVRL2	19:45349392-45392485	21.0799	20.4447	21.7152	OK
ENSG00000169032	MAP2K1	15:66679154-66783882	21.0614	20.4763	21.6465	OK
ENSG00000248485	PCP4L1	1:161228516-161255240	21.061	20.3073	21.8148	OK
ENSG00000198894	KIAA1737	14:77564577-77583629	21.052	20.641	21.4629	OK
ENSG00000134001	EIF2S1	14:67826744-67853233	21.0466	20.5946	21.4986	OK
ENSG00000004660	CAMKK1	17:3763608-3796338	21.0455	20.4798	21.6112	OK
ENSG00000185112	FAM43A	3:194406621-194409762	21.0448	20.5571	21.5324	OK
ENSG00000186376	ZNF75D	X:134382866-134478012	21.0436	20.4785	21.6088	OK
ENSG00000247627	CTB-36O1.5	5:134262349-134263726	21.0232	20.2554	21.791	OK
ENSG00000183751	TBL3	16:2022037-2028751	21.0146	20.4777	21.5515	OK
ENSG00000204850	AC011484.1	19:46997764-46999755	21.0121	20.3887	21.6356	OK
ENSG00000140367	UBE2Q2	15:76135621-76193419	20.9893	20.4073	21.5714	OK
ENSG00000079616	KIF22	16:29802040-29816706	20.9806	20.309	21.6523	OK
ENSG00000137806	NDUFAF1	15:41679546-41694658	20.9754	20.2389	21.712	OK
ENSG00000165233	C9orf89	9:95858499-95875565	20.9748	19.5945	22.3552	OK
ENSG00000119943	PYROXD2	10:100143321-100174941	20.9676	19.758	22.1772	OK
ENSG00000131148	COX4NB	16:85812229-85833148	20.9597	20.2678	21.6515	OK
ENSG00000051620	HEBP2	6:138724667-138734310	20.9513	19.9883	21.9143	OK
ENSG00000133256	PDE6B	4:619372-664571	20.9418	19.6451	22.2385	OK
ENSG00000159445	THEM4	1:151846059-151882284	20.929	20.1355	21.7225	OK
ENSG00000143061	IGSF3	1:117117030-117210375	20.9253	20.5274	21.3232	OK
ENSG00000183688	FAM101B	17:289768-295730	20.9225	20.4716	21.3735	OK
ENSG00000131634	TMEM204	16:1584230-1605243	20.9207	19.96	21.8814	OK
ENSG00000123609	NMI	2:152126978-152146571	20.9144	20.2089	21.6198	OK
ENSG00000105486	LIG1	19:48618702-48673601	20.9133	20.3182	21.5083	OK
ENSG00000176407	KCMF1	2:85198215-85282560	20.8714	19.9671	21.7758	OK
ENSG00000206418	RAB12	18:8609442-8639380	20.859	20.2617	21.4563	OK
ENSG00000226781	RP11-151J4.2	X:33059511-33059838	20.8302	18.6314	23.0289	OK
ENSG00000049130	KITLG	12:88885884-88974628	20.8293	20.3083	21.3503	OK
ENSG00000171302	CANT1	17:76987798-77005899	20.8269	20.2527	21.4012	OK
ENSG00000169245	CXCL10	4:76942272-76944650	20.7852	19.9465	21.6238	OK
ENSG00000082212	ME2	18:48405418-48476160	20.7827	20.2805	21.2849	OK
ENSG00000006210	CX3CL1	16:57406374-57418960	20.7548	20.2842	21.2253	OK
ENSG00000177370	TIMM22	17:900356-905388	20.7474	20.0644	21.4304	OK
ENSG00000176658	MYO1D	17:30819627-31203902	20.7469	20.3744	21.1194	OK
ENSG00000205903	AC073343.9	7:6676952-6694242	20.7386	20.13	21.3472	OK
ENSG00000147804	SLC39A4	8:145635125-145642279	20.7371	19.2023	22.2718	OK
ENSG00000128973	CLN6	15:68499329-68549444	20.7359	20.144	21.3278	OK
ENSG00000117385	LEPRE1	1:43212005-43232755	20.7225	19.8132	21.6318	OK
ENSG00000164252	AGGF1	5:76325075-76361059	20.695	20.2883	21.1018	OK
ENSG00000102893	PHKB	16:47495209-47735434	20.6937	20.3266	21.0608	OK
ENSG00000155115	GTF3C6	6:111279762-111289093	20.6931	19.6177	21.7685	OK
ENSG00000236439	RP11-175B9.3	1:202440936-202441258	20.6705	17.414	23.927	OK
ENSG00000095383	TBC1D2	9:100961310-101017915	20.6451	19.9646	21.3256	OK
ENSG00000235655	AC018890.1	2:175584504-175585526	20.6389	19.7276	21.5501	OK
ENSG00000135457	TFCP2	12:51487445-51566926	20.6312	20.0311	21.2314	OK
ENSG00000136936	XPA	9:100437190-100459639	20.6288	19.7296	21.5279	OK
ENSG00000229119	CTB-63M22.1	5:165809309-165809604	20.6235	18.1629	23.0841	OK
ENSG00000065883	CDK13	7:39989635-40136733	20.621	20.0845	21.1576	OK
ENSG00000113716	HMGXB3	5:149379883-149432386	20.6196	19.9516	21.2877	OK
ENSG00000163162	RNF149	2:101887680-101925163	20.6002	19.7461	21.4542	OK
ENSG00000203805	PPAPDC1A	10:122216465-122349367	20.599	19.4754	21.7226	OK
ENSG00000164366	CCDC127	5:204871-218330	20.5943	19.7945	21.3941	OK
ENSG00000142751	GPN2	1:27205772-27216788	20.5819	19.631	21.5327	OK
ENSG00000118523	CTGF	6:132269315-132272513	20.5648	20.0001	21.1296	OK
ENSG00000096092	TMEM14A	6:52535906-52551386	20.56	19.6371	21.4829	OK
ENSG00000173581	CCDC106	19:56158953-56164527	20.5236	19.9078	21.1394	OK
ENSG00000186141	POLR3C	1:145592604-145611025	20.5207	19.7629	21.2784	OK
ENSG00000145743	FBXL17	5:107194735-107717799	20.5106	20.0394	20.9819	OK
ENSG00000223496	EXOSC6	16:70284133-70285833	20.5043	19.8319	21.1768	OK
ENSG00000149600	COMMD7	20:31290492-31331814	20.4984	19.4064	21.5904	OK
ENSG00000233137	RP11-220I1.1	9:37079892-37090398	20.4852	19.9058	21.0647	OK
ENSG00000170604	IRF2BP1	19:46386865-46389376	20.4669	19.9248	21.0091	OK
ENSG00000109084	TMEM97	17:26646160-26655711	20.4608	19.8087	21.1129	OK
ENSG00000103091	WDR59	16:74907473-75019017	20.4594	19.9976	20.9212	OK
ENSG00000130935	NOL11	17:65714060-65740318	20.4229	19.8769	20.9688	OK
ENSG00000175470	PPP2R2D	10:133747954-133773331	20.4208	19.6211	21.2205	OK
ENSG00000226479	TMEM185B	2:120979499-120980552	20.4034	19.5169	21.2898	OK
ENSG00000230715	RP11-274B21.4	7:128292894-128293719	20.3861	18.7337	22.0384	OK
ENSG00000204103	MAFB	20:39314487-39317880	20.3725	19.911	20.834	OK
ENSG00000213144	RP11-64B16.2	12:119632654-119633199	20.3692	18.9928	21.7457	OK
ENSG00000129473	BCL2L2	14:23776025-23780968	20.3667	19.9171	20.8163	OK
ENSG00000116128	BCL9	1:147013181-147098017	20.3604	19.8015	20.9193	OK
ENSG00000136720	HS6ST1	2:128994289-129076151	20.3305	19.8908	20.7702	OK
ENSG00000226752	RP11-27I1.2	9:123605377-123616651	20.3245	19.6141	21.035	OK
[truncated: 51,599 more rows]
